# Supplementary material for: Drug resistance mechanisms create targetable proteostatic vulnerabilities in Her2+ breast cancers
Source: PLoS One. 2022 Dec 8;17(12):e0256788. doi: 10.1371/journal.pone.0256788 (PMC9731458; doi:10.1371/journal.pone.0256788)
Supplement: S1 Table — (XLSX) [file pone.0256788.s001.xlsx]

## Sheet: Sheet1
						Lane 1	Lane 2	Lane 3	Lane 4	Lane 5	Lane 6	Lane 7	Lane 8	Lane 9	Lane 10	Lane 11
				Fig 1C	pHER2	1	0.000805991	0.000805991	0.18737	0.000805991	0.000805991	0.14559	0.000805991	0.000805991	0.357708	1.02682
					HER2	1	1.61074	1.97773	2.40732	2.48715	2.60236	2.14215	2.33604	1.86362	1.37061	0.386316
					Ratio of pHER2/HER2	1	0.000500386	0.000407533	0.0778337	0.000324062	0.000309716	0.0679645	0.000345025	0.000432486	0.260984	2.65798
						Lane 1	Lane 2	Lane 3	Lane 4	Lane 5	Lane 6	Lane 7	Lane 8	Lane 9	Lane 10	Lane 11
				Fig 1C	pMAPK	1	0.272692	0.297787	1.19803	0.144522	0.292635	1.23975	0.332514	0.323627	1.02815	0.621113
					MAPK	1	1.09602	1.25828	1.34865	1.47062	1.48163	1.58447	1.37553	1.47799	1.19763	1.08505
					Ratio of pMAPK/MAPK	1	0.248801	0.236662	0.888314	0.0982728	0.197508	0.782443	0.241735	0.218965	0.85849	0.572427
						Lane 1	Lane 2	Lane 3	Lane 4	Lane 5	Lane 6	Lane 7	Lane 8	Lane 9	Lane 10	Lane 11
				Fig 1C	pAKT	1	0.734944	0.00533627	2.6568	0.567015	0.542021	1.82566	0.00533627	0.00533627	2.84596	1.59877
					AKT	1	1.22294	1.21467	1.21754	1.22712	1.21714	1.21058	1.21994	1.22083	0.918438	1.09251
					Ratio of pAKT/AKT	1	0.600967	0.0043932	2.18211	0.462069	0.445324	1.50808	0.00437423	0.00437102	3.0987	1.46339
						Lane 1	Lane 2	Lane 3	Lane 4	Lane 5	Lane 6	Lane 7	Lane 8	Lane 9	Lane 10	Lane 11
				Fig 1C	pS6	1	0.0780665	0.116877	1.25029	0.0809712	0.222937	1.54536	0.456547	0.285175	1.22473	1.11471
					S6	1	1.18058	0.827468	0.762425	0.911902	0.91045	1.05414	0.908736	1.0101	0.702048	0.773981
					Ratio of pS6/S6	1	0.0661254	0.141247	1.63988	0.0887937	0.244864	1.46598	0.502397	0.282323	1.74451	1.44023
						Lane 1	Lane 2	Lane 3	Lane 4	Lane 5	Lane 6	Lane 7	Lane 8	Lane 9	Lane 10	Lane 11
				Fig 1C	p4EBP1	1	0.537731	0.385214	1.40572	0.248744	0.197488	1.73741	0.00152032	0.000862065	2.40069	2.36972
					4EBP1	1	0.987472	0.963753	0.802865	0.986497	0.956047	0.969891	0.955508	0.978714	0.962733	0.955508
					Ratio of p4EBP1/4EBP1	1	0.544553	0.399702	1.75088	0.252149	0.206568	1.79134	0.00159111	0.000880814	2.49362	2.48006
						Lane 1	Lane 2	Lane 3	Lane 4	Lane 5
				Fig 2A	pHER3	1	4.19322	5.26162	5.85909	1.59587
					HER3	1	1.5802	2.48856	2.06748	2.018
					Ratio of pHER3/HER3	1	2.6536	2.11432	2.83393	0.79082
						Lane 1	Lane 2	Lane 3	Lane 4	Lane 5	Lane 6
				Fig 2B	pAKT	1	0.601364	1.28145	0.132157	1.50602	0.779715
					AKT	1	1.31028	1.33897	1.34005	1.32139	1.31866
					Ratio of pAKT/AKT	1	0.458958	0.95704	0.0986204	1.13972	0.591294
						Lane 1	Lane 2	Lane 3	Lane 4	Lane 5	Lane 6
				Fig 2B	pMAPK	1	1.16808	1.30991	1.12587	1.27581	1.1224
					MAPK	1	1.35853	1.50887	1.14089	1.18147	0.881298
					Ratio of pMAPK/MAPK	1	0.859811	0.868143	0.986837	1.07985	1.27358
						Lane 1	Lane 2	Lane 3	Lane 4	Lane 5
				Fig 3D	pPERK	1	1.72404	3.13668	3.2092	2.70351
					PERK	1	1.6807	2.32486	1.73213	1.06827
					Ratio of pPERK/PERK	1	1.02579	1.34919	1.85275	2.53074
						Lane 1	Lane 2	Lane 3	Lane 4	Lane 5
				Fig 3D	peIF	1	1.75157	2.70853	0.499383	0.600681
						Lane 1	Lane 2	Lane 3
				Fig 4E	pAKT	1	11.5345	16.3876
					AKT	1	0.893809	0.818978
					Ratio of pAKT/AKT	1	12.9049	20.0099
						Lane 1	Lane 2	Lane 3	Lane 4	Lane 5	Lane 6
				Fig 5B	peIF	1	1.26772	0.90537	2.07447	1.00543	2.70637
					eIF	1	0.957894	0.849658	1.00811	1.08565	1.10888
					Ratio of peIF/eIF	1	1.32345	1.06557	2.05778	0.926108	2.44064
						Lane 1	Lane 2	Lane 3	Lane 4	Lane 5	Lane 6
				Fig 5C	peIF	1	3.45597	1.67242	3.42208	1.38265	3.12731
					eIF	1	1.06122	1.08447	1.0994	1.09821	1.10075
					Ratio of peIF/eIF	1	3.2566	1.54216	3.11267	1.25901	2.84107
