# Supplementary material for: Drug resistance mechanisms create targetable proteostatic vulnerabilities in Her2+ breast cancers
Source: PLoS One. 2022 Dec 8;17(12):e0256788. doi: 10.1371/journal.pone.0256788 (PMC9731458; doi:10.1371/journal.pone.0256788)
Supplement: S2 Table — (XLSX) [file pone.0256788.s002.xlsx]

## Sheet: LapRes_RNAseq
Names	Ctrl	1D	2W	2M	DR
ABCC6P2	NaN	NaN	0.0995256	1.56283	-0.0376364
AGAP13P	NaN	0.717499	1.7466	NaN	NaN
AHCYP8	2.26312	-2.3241	NaN	NaN	NaN
ARSE	NaN	-3.00869	NaN	NaN	2.28562
ATP5MFP5	NaN	1.43121	0.26075	NaN	0.144264
BANF1P2	NaN	NaN	2.32193	NaN	NaN
BANF1P3	2.32193	NaN	NaN	NaN	NaN
BCAP31P1	NaN	0.369177	NaN	1.89079	NaN
BCAP31P2	0.360183	NaN	1.26654	0.390195	NaN
BCRP6	NaN	-10.294	2.32058	-8.01581	-16.2626
BIVM-ERCC5	0.846198	1.67908	-31.1157	NaN	-25.9107
BLOC1S5-TXNDC5	2.32175	NaN	-10.7151	-16.5174	-23.2936
BMS1P17	1.58781	0.820072	NaN	NaN	-2.12925
BMS1P7	-0.0577727	1.5121	NaN	0.24733	NaN
BNIP3P1	1.6437	-0.380968	NaN	-1.10001	-0.641806
BUB1B-PAK6	1.86228	0.448025	NaN	NaN	NaN
BZW1P2	1.43666	0.996036	-1.74393	NaN	-18.7116
C11orf53	NaN	-0.755128	0.701669	1.22661	-1.18129
C2orf27AP3	-4.54363	1.14628	-3.24724	NaN	1.39966
C9orf129	1.26986	1.37218	NaN	NaN	NaN
CALM2P2	NaN	-0.593745	0.741406	0.289144	0.529731
CBWD4P	NaN	NaN	1.49142	0.637754	-0.661018
CDC37P2	NaN	-0.661548	1.31261	0.324172	-0.662102
CDH12P2	NaN	1.49798	NaN	1.12136	NaN
CHCHD2P6	1.42422	NaN	-0.738675	0.235275	-0.88929
CKS1BP1	1.49683	NaN	1.12286	NaN	NaN
CKS1BP6	2.32193	NaN	NaN	NaN	NaN
CKS1BP7	NaN	NaN	NaN	2.32193	NaN
CLPSL2	NaN	-1.17598	0.331368	-1.31978	1.53536
CNTNAP3	NaN	-0.809094	0.529174	0.467447	0.681222
COMP	-0.0270394	NaN	-0.334745	1.5453	-1.70375
COX20P1	0.0471285	0.581413	NaN	0.0582951	0.515253
COX5BP6	2.32193	NaN	NaN	NaN	NaN
COX6CP1	NaN	NaN	NaN	2.32193	NaN
CRISP2	NaN	-3.33232	1.43854	1.1311	NaN
CXCR5	NaN	NaN	0.855247	0.667766	0.680162
CYCSP24	2.32193	NaN	NaN	NaN	NaN
CYCSP39	1.69752	-0.131335	NaN	-0.245388	NaN
CYCSP46	NaN	NaN	NaN	NaN	2.32193
CYCSP52	NaN	NaN	0.146077	1.75848	-0.971347
CYP4F27P	1.97658	NaN	NaN	NaN	0.0900617
CYP4F62P	0.180957	-1.49427	0.168121	1.25569	NaN
DNAJC19P5	1.60473	NaN	-0.537928	NaN	0.34465
DUXAP8	0.749643	1.1221	-1.56181	-0.316042	NaN
EEF1E1-BLOC1S5	1.87131	0.423697	NaN	NaN	NaN
EGR2	-5.10447	NaN	-0.0119229	1.74457	-0.670652
EIF1AXP1	NaN	2.32193	NaN	NaN	NaN
EIF4EP2	1.89827	-24.0231	-10.1259	NaN	0.346467
ELOBP2	0.193635	0.959295	NaN	NaN	0.935082
ENSAP2	NaN	2.32193	NaN	NaN	NaN
FABP5P7	1.20582	-3.56262	NaN	-1.55807	1.1821
FAM19A2	0.0751936	-0.196387	0.862406	0.328488	NaN
FAM25BP	0.381649	NaN	-0.365122	-1.51119	1.36174
FAM3C2	1.23217	1.13353	NaN	-2.62153	-1.76444
FAM72C	1.08576	0.570201	-3.68981	NaN	0.39537
FSCN3	0.810952	NaN	-4.47487	0.220685	1.02529
FTH1P2	1.74192	NaN	-0.0627709	-0.519186	NaN
GAGE12C	0.24532	NaN	0.773173	-1.39771	0.787505
GAGE12D	0.24532	NaN	0.773173	-1.39771	0.787505
GAGE13	NaN	NaN	NaN	2.32193	NaN
GLRXP3	0.31047	0.339039	-0.378796	NaN	0.787345
GMPSP1	NaN	NaN	0.233948	0.81003	1.05012
GNG5P2	2.32193	NaN	NaN	NaN	NaN
GNRHR2P1	1.55221	1.04778	NaN	NaN	NaN
GTF2IP22	-1.31194	0.716634	0.130362	0.894766	NaN
GTF2IP23	-1.38698	-0.36049	1.16871	0.669592	NaN
GTF2IP9	0.564436	-0.248022	1.42177	NaN	NaN
GUSBP9	0.983584	0.716597	-3.12499	0.338797	NaN
H3F3AP4	1.34556	1.2979	NaN	NaN	NaN
HIST1H1PS1	NaN	NaN	0.624093	1.45041	-0.46215
HIST1H2AJ	1.59444	-1.35698	-0.583342	NaN	-0.116531
HIST1H2AM	-0.111927	NaN	0.991055	0.339754	-0.28372
HIST1H2BI	-0.0517696	0.711311	-0.245947	NaN	0.636631
HIST1H2BM	1.35114	0.0563981	NaN	0.494676	NaN
HIST1H3D	NaN	-0.561323	0.132955	0.96659	0.346606
HIST2H3D	1.97267	NaN	NaN	NaN	0.104434
HMGA1P8	1.11414	0.481355	0.348182	NaN	-2.58783
HMGN1P38	1.44136	0.452627	NaN	NaN	-0.127051
HMGN2P13	NaN	2.32193	NaN	NaN	NaN
HMGN2P15	1.27017	1.37189	NaN	NaN	NaN
HMGN2P5	-0.151922	2.03561	NaN	NaN	NaN
HNRNPA1P10	-0.362193	0.975553	0.479204	NaN	-0.214826
HNRNPA3P6	1.45902	1.09524	NaN	-3.12925	NaN
HSPA8P5	1.27124	0.670458	NaN	-2.60284	-0.268604
HSPE1P2	NaN	NaN	NaN	1.80381	0.593209
HSPE1P4	NaN	NaN	1.23422	1.40461	-23.3462
HSPE1P8	1.94205	NaN	NaN	NaN	0.211
IDSP1	-0.969048	NaN	NaN	NaN	2.16644
IGHV1OR15-6	0.994189	-0.523397	0.256364	NaN	0.160719
IGHV3-43	0.87014	1.47923	NaN	-1.3802	NaN
IGHV3OR16-9	NaN	1.82826	-2.10621	NaN	0.282931
IGHV7-40	NaN	2.06036	-1.28419	-1.25675	NaN
IGHVII-43-1	NaN	NaN	NaN	2.32193	NaN
IGHVIII-38-1	1.05346	-0.917965	NaN	1.26017	NaN
IGKV2OR2-10	NaN	0.615802	NaN	1.79393	NaN
IKBKGP1	1.67795	0.848213	NaN	NaN	NaN
INMT-MINDY4	2.04396	-0.190592	NaN	NaN	NaN
KCNMB3P1	0.541675	0.568459	NaN	0.742967	-1.36667
KLHL2P1	0.0369306	0.30149	-0.0581069	0.832793	NaN
KY	NaN	-2.54261	1.9674	-0.235247	-3.87401
LINC00328-2P	NaN	0.83122	NaN	1.68742	NaN
LINC01399	NaN	0.508054	-0.786377	1.44158	-1.82681
LSM12P1	1.59462	0.985391	NaN	NaN	NaN
MAJIN	NaN	NaN	1.38263	1.25856	NaN
MAPK8IP1P1	NaN	NaN	0.901049	1.18886	-0.229641
MCTS2P	1.4759	0.669445	-0.671245	NaN	NaN
MEIS3P2	0.697662	1.27383	-1.44391	NaN	-0.755049
MEMO1P1	NaN	0.521894	0.932619	0.494032	-2.01714
MRAP	NaN	NaN	0.858513	-0.458018	1.29798
MSMP	NaN	2.32193	NaN	NaN	NaN
MT1H	-0.0925687	NaN	0.833901	0.113598	0.260299
MT2P1	NaN	NaN	0.81376	NaN	1.69698
MTATP8P1	NaN	-1.3299	1.08415	1.10871	-1.61906
MTATP8P2	-0.691561	NaN	0.752805	0.195254	0.633036
MTCO2P2	NaN	NaN	1.86951	-0.486723	-0.661382
MTND6P22	NaN	-1.84934	0.985739	1.33066	-2.13944
NDUFC2-KCTD14	-0.11304	0.448646	NaN	NaN	1.43861
NME2P1	-0.300679	NaN	NaN	0.176264	1.61267
NMU	0.827948	-0.856933	NaN	-2.59979	1.3264
NPIPA2	NaN	NaN	1.93671	-1.22818	-0.42504
NPIPA8	1.45353	NaN	-2.21663	-1.29689	0.712879
NPIPB8	NaN	-0.558001	1.54398	0.490336	NaN
NSG1	0.326409	-7.62977	0.708975	1.07479	NaN
NUS1P1	1.75174	0.706955	NaN	NaN	NaN
OR2A4	1.14218	NaN	-31.2769	1.48174	NaN
OR7E94P	-1.04732	NaN	0.725409	1.28394	-1.22521
PCDHAC2	NaN	1.87886	0.174761	-2.37056	NaN
PDCD5P2	0.759963	1.13802	NaN	-1.34689	-0.488769
PGAM2	-0.917429	-0.0926276	0.659355	0.965957	NaN
PHKA1P1	1.85136	-0.0479063	NaN	-1.23698	NaN
PIGY	NaN	1.13369	-0.610137	NaN	1.10479
PMFBP1	-2.33721	NaN	1.3325	0.559557	-0.304164
PMS2P9	NaN	0.047255	1.53876	-0.976559	-0.854466
POLR3GP1	NaN	NaN	2.32193	NaN	NaN
POPDC3	1.2458	-1.04755	NaN	-3.51328	1.04063
PPIAP13	1.0664	-0.123692	NaN	-0.280238	0.219715
PPIAP22	1.29043	-1.50066	NaN	-1.03241	0.775434
PPIAP44	1.77369	-0.227432	NaN	NaN	-0.460846
PPIAP47	NaN	-1.60776	0.0402392	-0.104962	1.4403
PPP1R14A	0.60572	-1.36571	NaN	-2.26229	1.52696
PPP1R14BP3	NaN	-0.318861	0.000198183	1.67724	NaN
PSPHP1	NaN	1.34346	NaN	1.30007	NaN
PTGER4P2	-1.34809	-1.55041	NaN	1.55454	0.409673
PTMAP11	NaN	NaN	1.83034	0.52986	NaN
PVRIG2P	-0.873522	-0.876085	1.59297	-0.163844	NaN
RAC1P2	NaN	1.21211	0.341789	NaN	0.501731
RANP1	0.981584	0.799936	-0.856934	NaN	-0.449654
RARRES1	NaN	NaN	-4.26448	2.26877	-2.95625
RHEBP1	2.14686	NaN	-0.807492	NaN	NaN
RPL10P14	2.32193	NaN	NaN	NaN	NaN
RPL10P4	0.327623	0.948718	0.201383	NaN	-0.588359
RPL12P46	NaN	NaN	NaN	NaN	2.32193
RPL18AP3	NaN	NaN	2.0451	-0.195983	NaN
RPL21P16	1.47148	0.848928	NaN	NaN	-1.23184
RPL21P28	NaN	2.32193	NaN	NaN	NaN
RPL23AP47	0.738718	NaN	1.73609	NaN	NaN
RPL23AP60	-0.0579689	1.89956	-2.66378	-2.73127	NaN
RPL23AP84	NaN	NaN	NaN	1.84347	0.497002
RPL23AP90	NaN	NaN	1.30814	1.33558	NaN
RPL23AP97	1.96057	NaN	NaN	-0.868173	-0.836476
RPL29P24	NaN	0.0920126	-1.13622	1.53457	-0.780501
RPL30P11	NaN	-1.15606	-0.0483696	-0.365187	1.48948
RPL32P31	-0.77006	1.33732	-0.336852	NaN	0.130964
RPL35AP26	2.32193	NaN	NaN	NaN	NaN
RPL35P1	-0.449231	NaN	NaN	0.121239	1.66898
RPL36AP26	-0.555869	-1.24979	1.14405	NaN	0.756368
RPL36AP55	1.72113	NaN	NaN	-0.161292	-0.306088
RPL3P13	NaN	1.405	1.23377	NaN	NaN
RPL3P4	-22.3707	NaN	0.888542	0.947328	0.287351
RPL6P27	0.766961	NaN	NaN	1.43447	-0.747833
RPL7P2	NaN	NaN	0.409277	NaN	1.87656
RPS15AP10	NaN	-1.27523	0.555088	-0.418574	1.24453
RPS15AP24	-1.19696	-0.078931	NaN	NaN	1.85481
RPS15AP6	-0.491647	-0.463072	NaN	NaN	1.83323
RPS20P10	NaN	NaN	NaN	0.815985	1.69577
RPS20P33	NaN	NaN	NaN	1.08516	1.52526
RPS20P4	0.446511	NaN	1.05357	-1.24025	0.186885
RPS21P4	-0.190208	-0.161663	1.27108	-0.293167	NaN
RPS23P8	NaN	2.32193	NaN	NaN	NaN
RPS26P11	NaN	1.38837	-1.12828	0.117835	-0.252202
RPS26P15	NaN	1.25173	NaN	1.38887	NaN
RPS26P28	-0.490733	NaN	0.537042	-0.163291	0.959293
RPS26P47	-0.534143	0.516263	0.163047	0.815195	NaN
RPS26P56	1.41802	NaN	0.2766	NaN	0.158962
RPS26P6	-0.577132	-0.126389	NaN	-2.45042	1.69181
RPS26P8	NaN	0.682244	1.16798	0.199627	NaN
RPS27P15	0.212793	1.37092	NaN	NaN	0.327358
RPS27P16	NaN	2.32193	NaN	NaN	NaN
RPS27P20	1.48168	0.342876	NaN	NaN	-0.0908401
RPS27P23	NaN	NaN	1.77524	NaN	0.657231
RPS27P25	0.0593966	1.08779	NaN	-0.0556427	-0.200377
RPS29P14	NaN	NaN	2.32193	NaN	NaN
RPS3AP26	-0.704071	NaN	0.627476	NaN	1.50655
RSC1A1	1.53589	1.07062	NaN	NaN	NaN
RSPH14	-3.34968	NaN	-2.49234	-0.816307	2.0553
RWDD4P2	1.08108	1.14631	NaN	-0.575808	NaN
SEPT14P19	0.450477	0.927716	-1.73654	0.517182	NaN
SLC4A1APP1	NaN	NaN	2.32193	NaN	NaN
SLC7A5P1	1.7666	0.15459	-1.98614	NaN	-2.10797
SNRPEP2	2.32193	NaN	NaN	NaN	NaN
SNRPEP4	2.32193	NaN	NaN	NaN	NaN
SNRPGP4	-0.601528	0.427038	1.25581	-0.716754	NaN
SPINK4	1.48269	-1.62068	NaN	-1.43118	0.593878
SPTLC1P1	1.19437	1.43912	NaN	NaN	NaN
SPTLC1P4	2.32193	NaN	NaN	NaN	NaN
SRGAP2D	1.85535	0.466343	NaN	NaN	NaN
SRP14P4	NaN	NaN	0.814176	NaN	1.69675
SRP9P1	1.29441	1.34893	NaN	NaN	NaN
STK19B	-1.09868	-2.5797	1.80966	NaN	-0.217278
SUMO1P3	1.06446	0.0787244	0.00622213	NaN	-0.237522
SUMO1P4	NaN	2.32193	NaN	NaN	NaN
TCEA1P2	1.52368	1.0873	NaN	NaN	NaN
TGIF2-RAB5IF	1.59381	0.750629	NaN	-1.7417	NaN
TIMM8BP2	NaN	NaN	2.32193	NaN	NaN
TMED10P1	0.857808	1.61252	NaN	-2.94488	NaN
TMED7-TICAM2	1.60072	0.25319	-0.367339	NaN	NaN
UBA52P5	NaN	NaN	0.438702	1.86577	NaN
UBA52P8	1.08503	-1.47127	NaN	0.706773	-0.175
UBE2HP1	1.36943	0.604148	NaN	-1.68005	-0.775543
UPK3BP1	NaN	0.26131	1.26902	-0.702715	-0.363939
ZNF29P	NaN	NaN	2.32193	NaN	NaN
ZNF322P1	0.686951	1.76134	NaN	NaN	NaN
ZSCAN23	0.450674	1.15285	-0.294825	-0.749945	NaN
NPIPB9	-2.65044	-30.8053	1.37843	1.16406	-24.7074
GALNT4	0.662572	0.691562	0.257037	-0.720124	-32.4522
CKS1BP3	0.980972	0.784062	-24.7045	-1.96464	0.0676798
ARHGEF34P	1.45569	0.980593	-1.81698	-23.5407	-14.5958
CKS1BP2	2.10066	-8.27024	-2.10728	-1.07209	-23.8642
CTAGE8	-0.185475	-16.5123	0.0395095	1.316	-0.729476
TMEM189-UBE2V1	0.970164	0.941514	-0.275004	-14.615	-1.76657
DNAJC19P9	-10.0358	0.665677	-0.91107	0.134603	0.834431
NUDT4B	1.44896	1.15903	-6.37458	-6.33432	-6.33704
FOS	-6.41432	-6.724	0.671237	1.36804	-0.312615
FOSB	-6.61784	-5.62043	0.516581	1.63586	-1.21353
ABCC12	-6.15967	-2.18953	1.31867	1.1712	-5.6124
TNXB	0.759328	0.0744421	-1.60008	-7.34136	0.939844
PDE10A	1.47074	0.295635	-6.64007	-2.86467	-0.228354
PIP	-6.17114	-2.53113	1.23459	1.25085	-3.64115
ARHGDIG	-0.77235	-1.91371	0.536187	-6.3246	1.42574
LRMDA	1.53462	-4.72021	0.152347	-0.136856	-4.50414
CD37	-3.00297	-5.59163	0.798261	0.968707	0.212171
HMGCS2	-3.98236	-1.84375	1.27212	1.14402	-4.92053
NSFP1	1.66438	0.687292	-3.85883	-4.39693	-3.27125
SFTPA2	-4.80931	-1.2075	1.21471	1.10134	-3.94698
SDK2	-3.9627	-3.31496	1.73388	0.541627	-4.22279
NUDT4P2	1.09297	1.31483	-4.94811	-2.00931	-3.34568
EGR1	-3.0819	-5.08248	0.535388	1.14486	0.253155
WNK4	-4.83731	-1.91246	1.66772	0.506841	-3.30309
CRISP3	-4.59271	0.376042	0.864822	0.81345	-3.60373
MUC19	-4.78448	-1.85794	1.08845	1.28317	-2.96963
NPIPB2	-0.938922	-5.4948	1.47781	-0.068412	-0.479428
SPECC1L-ADORA2A	-1.02727	2.09746	-3.32133	-3.99068	-3.90293
E2F7	1.3805	0.841063	-4.74891	-2.87296	-1.21311
SOD3	-4.58646	-1.17396	1.15233	1.11336	-2.95494
CKAP2L	1.31861	0.890079	-4.15709	-3.51798	-0.973922
PBK	1.39015	0.482613	-4.1392	-3.57271	-0.250036
TMEM178A	-4.17527	-1.4033	1.10456	1.20823	-3.24183
CTGF	-3.82722	-3.75134	0.214225	1.2055	0.474089
TMEM183B	1.24705	0.787748	-3.69621	-3.86474	-0.406826
ADH1C	-4.11664	-1.13732	1.31888	0.9076	-3.09416
EEF1A1P5	1.20995	1.12271	-4.00483	-3.11902	-1.59179
HAPLN3	1.28881	-0.75949	-4.44088	-2.48825	0.800555
MED12L	1.62217	-0.411589	-3.53522	-3.82161	0.018415
FAM83D	1.43742	0.334192	-3.63897	-3.61153	-0.202771
RRM2	1.30386	0.67958	-3.69956	-3.4855	-0.389889
ARMH1	-2.65369	-4.19881	1.03254	1.20942	-1.22243
MUC5B	1.54116	-1.6811	-4.02046	-2.75515	0.64904
REEP2	-0.0351448	-4.81901	0.13574	0.356537	0.686733
SPRY4	1.91553	-1.50438	-3.63825	-3.45287	-0.507662
MCM10	1.6466	0.0303318	-3.52143	-3.53265	-0.568498
LRRC15	1.63576	-1.11465	-3.63952	-3.29015	0.319873
CREG2	-2.87514	-3.93841	0.900112	1.09767	-0.336119
PCDHA11	-0.903948	1.18574	-0.331095	0.439553	-4.65612
TCAF1P1	0.890056	1.43724	-2.29149	-2.72517	-3.5866
DTL	1.30381	0.790498	-3.537	-3.31792	-0.701099
CDCA5	1.39337	0.462493	-3.61223	-3.28009	-0.303215
CCNA2	1.37789	0.277296	-3.46248	-3.37698	0.00321809
SCGB2A1	-3.76706	-1.35998	1.23595	1.0246	-2.76411
GJB1	-3.96666	-0.353131	1.09276	0.895389	-2.64179
ZIC2	1.3191	-1.10399	-4.3907	-1.39134	0.687758
ABCC11	-3.42187	0.120171	0.904694	0.887339	-3.35224
RIBC2	0.903371	0.373664	-4.28684	-1.93747	0.605612
ZIC5	1.49217	0.184595	-3.3745	-3.39409	-0.219551
ESCO2	1.08273	1.13193	-3.31047	-3.28521	-1.03781
DIRAS1	1.3606	-0.167707	-3.12744	-3.55943	0.424989
ZNF367	1.29295	0.806944	-3.17165	-3.45832	-0.741169
COL4A1	-4.38843	-1.18908	0.880625	1.05958	-0.765675
FAM72D	1.3704	-0.213462	-2.85468	-3.74754	0.4216
AADAT	0.728749	0.978657	-3.90349	-2.58894	0.187942
TYMS	1.18496	0.367621	-3.35632	-3.28913	0.305989
OR2F1	-4.20428	-0.671332	-1.82216	0.783888	1.20993
ANLN	1.41623	0.615547	-3.35116	-3.24509	-0.747784
CEACAM7	-0.611335	-1.09352	1.19208	0.626697	-4.38218
GTF2H2C	0.919509	0.754532	-4.4641	-0.463976	-0.618937
KIF17	0.407207	-4.30522	-1.55753	0.120309	1.13527
RGPD5	-3.96032	1.04547	-2.34198	-0.477607	0.968134
DEPDC1	1.43462	0.478755	-3.41186	-3.14785	-0.521675
GAGE1	-2.94953	-2.43212	-0.210911	-3.10875	1.88961
ORC1	1.3289	0.499684	-3.22348	-3.30709	-0.20773
ETV4	1.75233	-1.80644	-3.0488	-3.21839	0.159371
GOLGA6L5P	-4.33918	0.0978447	0.788455	0.76414	-1.13657
SHC4	-0.194886	-1.34394	1.21226	0.447236	-4.26584
BPIFB1	-3.30043	-0.475255	1.03417	1.01092	-3.10747
IL7	-4.21918	-0.482099	0.34122	1.37261	-1.41825
ARHGAP11A	1.52094	0.362819	-3.49177	-2.90463	-0.68538
PAGE2	-0.329151	-4.136	0.962483	0.909683	-1.64465
EFHB	-0.724383	-0.507048	0.244269	1.29678	-4.32784
B4GALT6	1.03438	1.28901	-3.11784	-2.71631	-2.05409
WDR76	1.39898	0.384609	-3.06004	-3.2592	-0.263633
NEK2	1.2839	0.125084	-3.04173	-3.26975	0.32117
BIRC5	1.23256	0.103304	-3.01104	-3.27234	0.431238
MYBL2	1.13715	0.185577	-3.17505	-3.08949	0.521124
NME1-NME2	1.29669	0.237111	-2.79037	-3.40997	0.171321
FAM131C	1.24434	-1.88365	-3.02856	-2.66726	1.05654
RADX	1.30397	0.685426	-1.37361	-3.948	-1.08304
PRIM1	1.14567	0.62159	-2.80638	-3.32351	0.00876423
FAM111B	1.20749	0.688437	-3.09709	-3.04472	-0.249729
ODC1	1.6264	-0.337457	-3.20265	-2.96968	-0.176471
CDT1	1.20668	0.305114	-2.88217	-3.25066	0.281818
FOXM1	1.19339	0.325064	-3.28696	-2.82677	0.28331
MPP2	1.60776	0.105533	-2.75926	-3.28883	-0.675049
KREMEN2	1.18441	-0.975172	-2.98598	-2.94323	0.972607
KIF4A	1.21222	0.375079	-3.0949	-2.96054	0.189848
PLK1	1.35165	-0.14042	-3.15958	-2.85384	0.367898
AMY2B	-3.55322	-1.86681	1.15873	1.01951	-1.3929
C4BPB	-3.58433	-1.06628	1.14788	0.968933	-1.91151
SRRM3	0.948318	-0.227327	-3.57721	-2.14661	0.930956
ACSBG1	1.15713	-0.606453	-3.73071	-1.71806	0.793918
SMC1A	1.29183	0.969692	-2.56291	-2.90267	-1.78467
CNBD2	0.347187	-0.636727	0.597311	-4.04503	0.595769
C4orf48	0.44963	-2.76563	-1.3519	-2.90942	1.56676
CDC20P1	1.18952	0.22377	-3.89019	-1.28112	0.101009
MCM2	1.36151	0.414491	-2.89773	-2.97899	-0.257374
MTRNR2L11	-3.61118	-1.85333	0.940779	1.06376	-0.663203
GAS2L3	1.34632	0.655592	-3.08001	-2.70228	-0.712618
E2F8	1.34467	0.607188	-3.52338	-2.03295	-0.723397
C11orf86	1.41509	-1.1413	-2.69104	-2.98553	0.676959
KLHL11	1.20502	1.06419	-2.36715	-1.85097	-2.91522
ECT2	1.31623	0.671034	-3.09424	-2.65218	-0.640562
GSTA3	-3.7741	-1.42021	1.105	0.728555	-0.424145
E2F2	1.22238	0.470356	-2.97775	-2.84751	0.0219966
MTRNR2L10	-3.58005	-1.8301	0.996685	1.0104	-0.677468
KIF2C	1.22416	0.121503	-3.01789	-2.78936	0.387175
NETO1	1.10923	0.99484	-0.869462	-3.24468	-2.34386
SPDYA	-1.22056	-3.3386	0.746277	1.35183	-2.04562
MKI67	1.11085	0.259524	-2.87903	-2.90406	0.458031
TCF19	1.06808	0.784622	-2.99567	-2.74584	-0.142005
DEPDC1B	1.44439	0.263139	-2.76139	-2.99177	-0.312522
PLCB2	1.65349	-3.14845	-2.41883	-1.16375	0.147849
MTCO1P53	-1.95022	-3.13676	1.4058	0.756147	-1.79129
SNX32	-3.13196	-1.40952	0.823347	1.33458	-2.19781
CYP4B1	-2.95387	-0.811124	1.12862	0.967243	-2.64927
MUCL1	-3.38756	-1.21318	1.03121	1.10005	-1.80713
TMEM176A	-3.49502	-0.540949	1.19689	0.725617	-1.84719
CDC45	1.14851	0.17733	-2.77648	-2.90564	0.457298
MAD2L1	1.31241	0.292449	-2.76186	-2.91827	0.0172179
MTND1P23	-3.34943	-2.11809	1.14343	0.718061	-0.290677
CDK1	1.20287	0.362166	-2.94656	-2.70381	0.175646
TP53AIP1	-3.28909	-1.47696	0.967037	1.18817	-1.71313
EIF5A2	1.44992	0.371485	-3.05464	-2.52449	-0.555902
NEURL1B	0.923087	1.00407	-2.84145	-2.76631	-0.301017
MTRNR2L6	-3.43963	-1.76548	0.913949	1.10901	-0.804569
MAPK1	1.12899	1.13127	-2.51554	-2.5418	-1.85822
LMNB1	1.26957	0.491845	-2.81047	-2.78067	-0.160376
CCDC146	-3.47798	-1.75032	1.13708	0.697911	-0.337312
NGF	-3.22376	-2.19519	0.991132	0.946423	-0.396383
NEIL3	1.17852	0.194471	-2.57953	-2.98311	0.376828
SGCB	1.55286	-0.0829884	-1.99118	-3.35857	-0.371649
A4GALT	-0.150313	-3.86042	-0.0396883	1.01388	0.0536677
NCAPG	1.13084	0.318601	-2.99853	-2.54126	0.340388
UGT2B11	-3.20773	0.556329	0.593606	0.766666	-2.24542
ASPDH	-2.21621	-2.18764	0.75323	1.43297	-2.4763
CA9	1.88377	-1.87565	-1.04688	-3.22543	-1.16431
FIBCD1	1.10452	-1.72413	-3.47239	0.062123	0.49871
PNPLA7	-2.93154	-0.900113	1.03357	1.06813	-2.40144
PRR11	1.25276	0.315861	-2.87979	-2.63398	0.104765
RAD54L	1.14536	0.170761	-3.1902	-2.22796	0.421487
DLGAP5	1.24042	0.0219772	-2.83424	-2.66241	0.40468
SPIN4	1.35291	0.841242	-2.37836	-2.58795	-1.75882
HIST1H2APS4	1.58202	0.288664	-2.88258	-2.4258	-1.11123
PHLDA2	1.21736	-2.15883	-2.5931	-1.98947	1.02382
SHCBP1	1.21037	0.380631	-3.19368	-2.166	0.0731208
KIF14	1.43173	0.297571	-2.9534	-2.46564	-0.390084
PLEKHG7	-2.41577	0.313332	1.01165	0.515707	-3.01034
DSCC1	1.19085	0.213221	-2.6937	-2.7658	0.329136
RHOQP1	1.35327	0.518431	-2.38	-2.97904	-0.527483
GINS2	1.07239	-0.026868	-2.65085	-2.7873	0.688359
EPO	0.616595	-0.354836	-3.43296	-1.59817	1.17754
NPR3	1.48824	-0.106083	-2.80813	-2.59419	-0.0633447
PLA2G10	-3.76706	0.127006	0.794968	0.344673	-0.269477
ATAD2	1.25038	0.716675	-2.76808	-2.55434	-0.598315
CDCA3	0.890206	-0.0537288	-2.79875	-2.57445	0.90421
GCOM1	0.864844	1.28606	-2.14635	-1.42396	-2.81939
C11orf91	-3.50887	-0.983876	0.71646	1.13786	-0.829186
CDH10	-3.25936	0.799243	0.594906	0.468566	-1.93637
BOC	0.955106	0.450337	-2.79067	-2.5848	0.468545
ZNF737	1.00685	-3.56525	0.72732	-0.411299	-1.00435
CDCA2	1.31077	0.404924	-2.46623	-2.86413	-0.189454
TMEM179	0.933516	0.869067	-2.75536	-2.58714	-0.075401
NRARP	1.28446	-0.271934	-2.74695	-2.54959	0.501944
LYPLA1	1.16655	1.06312	-2.32533	-2.28706	-1.9357
PLG	-1.73942	0.14461	0.884259	0.721073	-3.30965
NUSAP1	1.17382	0.488259	-2.81902	-2.4723	0.0275197
ZBED6	1.11862	0.811028	-1.10533	-0.959878	-3.39223
HASPIN	1.31089	0.472654	-2.79551	-2.46767	-0.310115
GPRIN3	1.80718	-0.515721	-2.88302	-2.17272	-1.17258
UHRF1	1.21487	0.23379	-2.79552	-2.48441	0.238965
SMIM11A	1.04816	0.575613	-2.65755	-2.60895	0.162719
PRPS2	1.25409	0.466099	-1.81568	-3.20327	-0.250119
HMMR	1.11327	0.28255	-2.32499	-2.90493	0.364247
FRMPD2	-2.30584	1.20914	0.559708	-0.189126	-2.89266
MUC16	-2.84922	-2.31303	1.01717	0.919784	-0.426212
KCNH2	1.38987	-0.475257	-2.74373	-2.4467	0.408584
BUB1	1.1809	0.225489	-2.36691	-2.84691	0.299593
FTH1P15	0.880991	0.292788	-3.64346	-0.305121	0.0620631
POLR2J2	0.417568	0.209038	-0.771937	0.878572	-3.56962
SMG1P4	-2.64401	-0.0862347	0.932946	0.861766	-2.54282
FAM126A	1.52082	0.44412	-2.81853	-1.86935	-1.49607
TRDMT1	1.5563	0.386946	-2.26463	-1.41332	-2.57487
KIF26A	1.33915	0.126208	-2.49718	-2.67619	0.0634696
PIANP	1.60156	-1.87237	-2.49085	-2.01616	0.34147
CENPI	1.05404	0.588918	-3.03309	-2.02049	0.0716229
CILP2	1.16876	-0.472139	-2.55026	-2.52282	0.753777
GTSE1	1.02132	0.426061	-2.75384	-2.37406	0.362332
MELK	1.09676	0.307757	-2.58757	-2.55183	0.363543
TMPO	1.41209	0.428005	-2.54131	-2.50254	-0.63227
LRRC31	-1.43657	-0.15951	0.900921	0.819837	-3.28261
MTRNR2L4	-3.09985	-1.63385	0.935988	1.03157	-0.728145
GDF11	1.14992	-0.0889956	-2.69054	-2.40133	0.581705
RBL1	1.30397	0.684545	-2.52573	-2.43822	-0.82221
SERTAD4	1.37035	-0.391102	-2.3672	-2.68657	0.381796
CIP2A	1.43865	0.184439	-2.57515	-2.49866	-0.307211
JUN	-3.04548	-1.9206	0.243582	0.984525	0.538184
PIMREG	0.898184	0.118047	-2.60605	-2.48395	0.77232
PSMC1P1	0.982966	0.564008	-2.76116	-2.31173	0.258437
MTRNR2L1	-3.10144	-1.56797	0.976373	0.985479	-0.740044
MTRNR2L8	-3.06484	-1.59405	0.958332	1.01812	-0.783621
SUGT1P3	-3.04839	-0.657059	0.859643	1.08301	-1.68077
TEAD1	1.20018	0.986378	-2.25209	-2.02361	-1.91458
LBR	1.44573	0.297113	-2.58875	-2.38977	-0.534751
TATDN2P2	0.877974	0.983162	-1.45692	-0.495053	-3.16348
NES	0.984768	0.454304	-2.84346	-2.13795	0.361044
SVIL	0.566197	1.44004	-2.67153	-1.89272	-1.39649
BEX4	-1.7474	-1.06675	0.946438	1.11138	-2.86629
SKA1	1.25432	0.0291828	-2.65041	-2.35474	0.309461
KIF2A	1.31968	0.799397	-2.06925	-2.40226	-1.57318
RAB36	1.25536	0.0182656	-1.78692	-3.02706	0.247967
2021-09-12	-1.88731	-1.36574	1.48891	0.460532	-2.6544
CIT	1.15106	0.689921	-2.18972	-2.7059	-0.333559
GPT	-2.06387	-0.472708	0.861772	1.05429	-2.77352
SKA3	1.10826	0.361069	-2.82172	-2.09388	0.243755
C1QL4	0.820655	-0.487802	-2.322	-2.55759	1.1049
CEP55	1.0284	0.185287	-2.42317	-2.52679	0.549147
JADE2	1.03338	0.00834022	-3.03729	-1.69076	0.600087
ESPL1	1.00555	0.530645	-2.64045	-2.29598	0.243307
NCAPH	1.0744	0.107571	-2.43757	-2.50324	0.541775
CHRNA5	1.2018	-0.0205529	-2.51976	-2.40208	0.433299
SRGAP2B	1.49344	0.358089	-1.78446	-2.77533	-1.10055
XBP1P1	-2.27166	-0.658129	0.585676	1.31356	-2.53175
TNFRSF18	0.514488	-1.55369	-2.65179	-1.62435	1.45807
CIB4	-2.82943	-1.80086	1.11536	0.862688	-0.767598
MND1	0.942987	-0.1012	-2.04295	-2.78105	0.813185
CDCA7	1.29223	0.330559	-2.94542	-1.7699	-0.200285
RACGAP1	1.17555	0.653241	-2.48076	-2.37014	-0.329275
CCDC154	-1.01625	1.04946	0.322587	0.113783	-3.27634
CAPN8	-2.67275	-0.566883	0.963225	0.985386	-2.06738
ADCY3	1.2836	0.337609	-2.22468	-2.62044	-0.111989
GPR68	-2.14488	-2.11631	1.41833	0.644443	-1.70205
GOLGA8B	-1.68599	-0.489386	0.763762	1.10232	-2.92166
RPLP0P6	1.05254	0.596638	-0.314973	-3.23066	-0.990708
WDHD1	1.1924	0.57998	-2.32267	-2.50168	-0.245751
CDC6	1.302	0.320372	-2.57494	-2.25382	-0.139008
FBXO5	1.25591	0.442806	-2.4898	-2.34197	-0.188856
KLF2P4	-0.264707	-2.44935	0.100175	1.4434	-2.37311
BUB1B	1.06232	0.257602	-2.33976	-2.5228	0.42725
ZNF675	-0.710417	-0.0814397	1.02395	0.389515	-3.31748
SLC29A1	1.33101	0.137501	-2.37617	-2.46382	0.0148298
CDH26	-2.1854	-0.898253	1.17601	0.848415	-2.44549
TMC5	-2.91328	-0.821816	0.979636	0.976969	-1.469
DUSP9	1.24567	0.0397784	-2.48196	-2.31701	0.288145
HIST1H4H	-2.74976	-0.209265	0.841555	0.952533	-1.94842
TMEM119	-0.224792	-3.25691	0.464023	1.04798	-0.75475
PSMD10P1	-1.63955	-0.31663	0.64988	1.12065	-2.91475
RBBP4P1	0.762919	0.8724	0.0788059	-2.8265	-1.86115
ANP32E	1.22038	0.312566	-2.2823	-2.50282	0.0648845
NCAM2	0.763037	1.09261	-0.422788	-1.84862	-2.76905
FKBP5	1.22962	0.487259	-2.2868	-2.4631	-0.206098
HSPA4L	1.41113	0.529325	-2.34175	-2.18357	-1.05924
GLI3	1.53568	-0.197534	-2.22928	-2.48424	-0.25717
SPINK8	-2.92328	-0.167629	0.907493	0.830252	-1.62554
RASD1	-1.39036	-3.05719	0.0998097	0.985157	0.533293
DUSP1	-2.55389	-2.15729	0.480468	1.23151	-0.213896
PRRT1B	0.71833	1.25592	-0.954849	-1.77541	-2.65724
FECH	1.11758	1.01831	-2.20712	-1.92467	-1.62299
GLIS2	1.2179	-0.460148	-2.02462	-2.61129	0.62066
AURKB	0.807219	-0.0759753	-2.46288	-2.27049	0.935703
CEND1	1.35923	-0.419554	-1.59079	-2.89019	0.286869
FAM71F2	-1.99153	-2.30822	0.989809	1.11996	-1.36853
MTCP1	-2.88401	-1.70959	0.815807	0.734986	0.181581
NF1P4	-1.48639	-0.913348	1.48082	0.239252	-2.8294
FOXO3B	1.54693	0.374082	-1.98578	-2.02397	-1.81767
NKAIN4	-3.15929	-1.01328	0.936596	0.608148	-0.0674228
HIST4H4	-0.530736	-2.2291	0.62659	1.24018	-2.40879
CREB3L1	-2.23963	-0.5129	0.935169	0.989225	-2.39431
PKP1	1.39905	-0.39277	-2.30307	-2.36629	0.268418
TBX1	1.35525	-0.181503	-2.07416	-2.58833	0.2092
POM121B	1.09628	1.00746	-1.78747	-2.35946	-1.44591
FCF1P2	-1.15532	-2.88081	1.064	0.873533	-1.02208
CCNE2	1.43638	0.362351	-2.57551	-1.87719	-0.815815
RBM14-RBM4	-0.947006	1.68237	-2.86666	-1.09544	-0.585017
KIF11	1.17419	0.403902	-2.46344	-2.19887	0.0301795
CYP1A1	-2.10199	-0.494101	0.940498	0.967367	-2.45324
RAD51AP1	1.25303	0.497987	-2.57237	-1.98577	-0.35156
MYRF	1.51671	-0.0160207	-2.13054	-2.43078	-0.442569
VARS2	1.08226	0.822325	-2.08266	-2.449	-0.524556
RRM1	1.00699	0.84404	-2.18576	-2.39488	-0.348705
CYP4Z1	-2.74344	-1.44025	1.05033	0.922701	-0.955966
SLC2A14	1.06859	-2.92963	-1.46387	0.188601	0.343914
C1QBPP2	-2.67937	-1.86743	1.18754	0.43779	-0.092854
KIFC1	1.10335	0.260359	-2.42288	-2.21642	0.324273
MTND4P24	-2.69186	0.238867	0.901036	0.609956	-1.8807
MTND5P11	-2.47873	-1.45611	0.926868	1.1395	-1.50661
RAD51	1.02096	0.17648	-2.54867	-2.0539	0.514872
ASAH2	0.261349	1.18421	-1.85467	0.133421	-2.6839
SELL	-2.80189	-1.51028	-0.0185538	-0.484154	1.48719
GPC6	0.991297	0.709525	-2.25475	-2.3493	-0.0424731
KBTBD8	1.63295	-0.144089	-2.68647	-1.26651	-1.24269
GIMAP2	-2.05284	-1.47206	0.983607	1.11863	-2.00167
RAPSN	-1.42482	-2.83934	-0.315178	1.45995	-0.0999474
SP4	1.07035	1.03403	-2.09191	-1.94542	-1.48154
SPRR3	-2.9875	-0.979025	0.623578	1.09853	-0.546806
PDGFC	1.40613	0.295473	-2.17561	-2.30864	-0.516093
ACTA2	-2.97024	-0.924173	0.971966	0.821782	-0.698266
CCDC17	-2.44801	-2.07982	0.824104	0.956807	-0.202988
GINS1	1.14066	0.577249	-2.4276	-2.098	-0.178334
AMT	-1.03626	-2.47362	1.00573	1.01716	-1.73467
BHLHA15	1.46925	-0.230097	-2.23141	-2.27944	-0.0593263
ABHD2	0.564823	1.38457	-1.4421	-1.47938	-2.44874
BZW1	1.07396	0.970496	-2.05449	-2.19618	-1.06995
PRC1	1.16218	0.151347	-2.19549	-2.35966	0.308338
ZFP36	-2.23817	-2.0916	0.60267	1.32368	-0.91086
RELL1	0.944784	1.10701	-1.24249	-1.69744	-2.39485
PARP1P1	0.805189	1.05565	-1.77139	-2.60452	-0.480728
PLA2G4B	-1.53618	-1.39835	0.759017	1.26101	-2.41991
EXO1	1.11151	0.0714482	-2.11986	-2.41699	0.455433
TPX2	1.01633	0.287433	-2.43243	-2.11491	0.422938
CDC25A	1.26108	0.175317	-2.41202	-2.10845	0.0762161
CNTD1	-2.47286	-1.21992	0.8216	1.1943	-1.57837
KIF18B	1.04004	0.409066	-2.76785	-1.62355	0.194757
B4GALNT1	0.97333	-0.0863137	-1.79108	-2.64482	0.718838
TTK	1.14059	0.554996	-2.49741	-1.98253	-0.158444
VANGL1	1.1645	0.85396	-2.12076	-2.13732	-1.01809
CDC7	1.27472	0.38303	-2.4972	-1.96021	-0.2476
PHC1P1	0.934466	1.03376	-2.10371	-0.737439	-2.25838
SOWAHD	1.22096	-0.28185	-2.13115	-2.33818	0.506308
CDCA7L	0.792216	0.848937	-2.29959	-2.21649	0.0687521
ZNF80	1.37368	-0.638597	-2.41804	-1.93599	0.398253
PLCL2	1.198	0.224143	-2.44424	-2.04664	0.153038
SLC6A10P	-1.92468	-0.471756	0.567858	1.23319	-2.45539
SRCAP	1.03216	1.04885	-1.65099	-1.50258	-2.21965
KIF20A	1.00687	0.124866	-2.57517	-1.86252	0.543246
ALPL	-2.4534	-0.638435	1.19853	0.68097	-1.85343
INCENP	1.06494	0.907076	-2.07431	-2.2206	-0.784198
HSD17B2	-2.33801	0.0789282	0.896704	0.729072	-2.14176
UBASH3B	1.15986	-0.108565	-1.48865	-2.7647	0.416454
TMEM97	1.19915	0.582705	-2.17254	-2.23437	-0.373374
SDR16C5	-2.40418	-0.252698	1.07998	0.68576	-2.00461
GSAP	-2.33784	0.305822	0.466948	0.968097	-2.13523
HMGB3P24	-3.05487	-0.486322	0.389269	1.06386	-0.385377
PAK1	1.37004	0.425393	-2.08418	-2.22031	-0.685324
SPC25	1.03297	0.266032	-1.95915	-2.47078	0.393638
STIL	1.29796	0.464653	-2.32379	-2.01912	-0.484489
SNURF	-1.66654	1.3781	-1.20379	0.540186	-2.34049
HJURP	1.14523	0.450996	-2.29155	-2.14018	-0.0143555
E2F1	0.993309	0.254686	-2.50622	-1.90328	0.457149
PDK1	1.35352	0.588446	-1.83175	-2.21295	-1.17004
ACER2	0.887968	1.16317	-1.96742	-1.30255	-2.00684
IZUMO2	-2.36492	-1.13765	0.558282	1.35568	-1.64529
CDCA8	1.11318	0.243655	-2.22785	-2.18699	0.286528
SCD	1.19876	0.330419	-2.28323	-2.1079	0.0140485
CENPS-CORT	0.827331	-0.158057	-2.66564	-1.55225	0.872465
USP2	1.26249	-0.347221	-2.35809	-1.95479	0.445514
QSER1	1.34959	0.597836	-1.69906	-2.23876	-1.25735
SYT12	1.3723	0.0559484	-2.40268	-1.92152	-0.122592
ERCC6L	1.13454	0.39378	-2.0651	-2.30478	0.0694499
MTRNR2L12	-2.62122	-1.34316	0.891264	1.00658	-0.787431
SF3A1	1.09629	0.937724	-1.9733	-2.01043	-1.1727
HSPE1-MOB4	1.24487	0.590273	-0.975064	-2.64603	-1.13285
WNT9A	1.22638	0.351198	-2.05705	-2.2762	-0.0925954
CSPG5	0.803394	0.538322	-2.64735	-1.61045	0.39551
C14orf178	-2.18524	-2.17379	0.774805	0.861926	0.0427503
CCNB2	0.98913	0.0708968	-2.04815	-2.30395	0.604394
SLC9B2	0.447196	-1.39712	1.41635	-1.35932	-2.3359
GCSAML-AS1	1.11259	0.951001	-1.48709	-1.78922	-1.95241
PARPBP	1.07303	0.534553	-2.1616	-2.17209	0.00326193
NDC1	1.21	0.533897	-2.11331	-2.15802	-0.3518
GOLGA8R	1.05561	-1.06578	0.384716	0.000299973	-2.85848
PTTG1	0.795623	-0.527087	-2.05805	-2.16091	1.07482
GLUD1P2	-2.11387	0.783074	-1.60139	1.23349	-1.44508
VSIG2	-2.7675	-0.319917	0.801023	0.897971	-1.16409
LRRC20	0.770252	0.797898	-2.09472	-2.23085	0.148897
GSTCD	1.04138	1.02456	-1.84143	-1.83396	-1.52314
GPHA2	-1.38666	-0.358091	1.27803	0.324929	-2.64675
ADAM10	1.04588	1.00469	-1.68874	-2.05995	-1.40033
RBM7	1.03696	0.969403	-2.25726	-1.63805	-1.12149
DOK1	1.11477	-0.173184	-2.21223	-2.05278	0.575974
FANCI	0.881433	0.589562	-2.29758	-2.01117	0.264873
CLSPN	0.937912	0.399641	-2.27326	-2.0327	0.393755
FMO4	-1.48994	-0.129445	0.678989	0.975104	-2.61714
SEC22B3	0.785998	1.23326	-1.85777	-1.88575	-1.40265
FAM198B	1.08943	0.93224	-1.76664	-2.09318	-1.19889
FCHO2	0.66629	1.31619	-1.59824	-1.53054	-2.02028
GEMIN4	1.22037	0.647052	-2.02	-2.10258	-0.679066
CTSK	-1.93336	-1.83154	1.0121	1.03304	-1.34355
C1orf54	-2.79126	-0.965037	1.08395	0.561771	-0.420109
SYTL5	-1.78255	0.830727	0.558736	0.351328	-2.45769
WDR3	1.21842	0.750408	-2.03055	-1.89685	-1.06636
ASAP2	1.07573	0.847301	-2.36189	-1.60675	-0.810436
KLHL13	1.12609	0.671222	-1.76299	-2.35956	-0.443331
TMEM121	1.12901	0.00982055	-2.46941	-1.70501	0.399234
ZNF286B	0.565969	1.26796	-2.5244	-1.15988	-1.02899
TPSP2	-2.27061	-1.58996	1.04147	0.941239	-1.05265
MFAP3	1.02739	1.01223	-1.81027	-1.94523	-1.32256
CKAP2	1.17016	0.555605	-2.18911	-1.99871	-0.303406
NEDD1	1.1285	0.871646	-1.98198	-1.90553	-1.10821
CHRM1	-1.75934	0.0575109	0.850242	0.745232	-2.43519
SH3BP1	1.02282	-0.95845	-2.17982	-1.75701	0.953779
ANGPTL4	1.20063	-1.17422	-1.77841	-2.05656	0.787913
ANKRD18EP	0.861324	1.16292	-1.8663	-1.33636	-1.86825
CYP2D6	-1.88987	-0.373538	0.859931	0.95194	-2.2594
STK26	1.28855	0.493463	-2.05532	-2.04631	-0.584988
MTPN	1.06672	0.972801	-1.81477	-1.87301	-1.37544
APOC1	0.697666	-1.33164	-2.67363	0.0467365	0.840885
LCN2	-2.98381	0.15599	0.646587	0.523678	-0.402915
FANCD2OS	-2.31904	-0.981961	0.984957	0.974522	-1.51844
SLC5A2	-1.63198	-2.28614	-0.878864	0.662289	1.23017
HIP1	1.40481	-0.0395571	-1.99047	-2.16336	-0.145078
RPL36AP43	-2.23315	-1.20263	0.434102	1.40383	-1.49116
RMI1	1.26642	0.617332	-2.13396	-1.83088	-0.858813
AURKA	1.16297	0.037423	-2.10635	-2.09252	0.342361
CTNNAL1	0.982453	0.290916	-2.2625	-1.94656	0.414588
PCLAF	0.515673	0.472328	-2.25167	-1.96521	0.779815
PXDN	1.30574	0.449807	-2.09438	-1.96186	-0.575264
MMS22L	1.35544	0.349056	-2.16122	-1.88352	-0.571467
ERLIN1	1.03093	0.965729	-1.94713	-1.88055	-1.08101
CDC25C	0.874093	0.261049	-1.90124	-2.28227	0.580635
NCAPD2	1.1491	0.555066	-1.99326	-2.12849	-0.263368
CDKN3	0.855926	-0.415221	-2.0435	-2.04555	0.967442
TCF12	1.11127	0.923812	-1.69049	-1.52654	-1.80802
QKI	1.10896	0.919859	-1.92727	-1.55254	-1.5256
CENPH	1.0821	0.456519	-1.98754	-2.17666	0.0528348
SLC25A15	1.13231	0.705122	-2.26181	-1.73594	-0.580134
LRP8	1.26167	0.0602443	-1.77446	-2.33026	0.0955588
TTC36	-2.31539	-0.778724	0.996327	0.913171	-1.56441
DIAPH3	0.902715	0.584851	-2.07182	-2.10976	0.215356
BPIFA4P	-0.400668	-2.45656	0.726717	1.03772	-1.50443
TFRC	1.06788	0.927419	-1.89349	-1.89074	-1.11105
HSPA8P1	1.49994	0.194522	-1.75915	-2.05906	-1.02341
LPCAT2	1.46013	-0.145369	-1.88299	-2.15846	-0.235471
CDRT4	-2.57028	-1.41558	0.233945	0.897059	0.504321
OAS3	1.01992	0.729766	-2.32038	-1.70297	-0.310319
G3BP2	1.07328	0.944688	-1.78504	-1.81786	-1.33207
CNIH2	0.772857	0.448805	-2.22099	-1.92731	0.535084
TGIF2	1.4056	-0.0391231	-2.00028	-2.05022	-0.174496
DCST2	-2.36948	-0.603943	1.16542	0.635812	-1.50743
PRKD3	1.29454	0.649636	-1.7189	-1.88808	-1.3065
SKIDA1	1.09468	0.89029	-1.98057	-1.72063	-1.13927
GDAP1	1.33406	0.608449	-1.61869	-1.72141	-1.61975
DQX1	-2.39456	0.168871	0.816215	0.686308	-1.66337
PTGER3	1.0956	0.536857	-1.42128	-2.48686	-0.216924
TLE1P1	0.503881	0.369969	0.276555	-2.95368	-0.0751024
SYNPO	0.948723	0.985254	-1.97259	-1.88462	-0.824787
SOAT1	0.84293	1.16655	-1.58583	-1.65833	-1.6821
GPSM2	0.990458	0.352466	-2.02777	-2.07351	0.326111
HIST1H2BL	0.960691	-2.10874	-1.3509	-1.32782	1.02254
GRIA1	-0.289331	-1.29646	0.389549	1.19557	-2.52077
UBA2	1.2803	0.567703	-1.77754	-2.04297	-0.850468
SUV39H2	1.03141	0.713623	-2.14272	-1.85671	-0.297772
NEK7	1.03384	0.988038	-1.715	-1.62606	-1.55437
C19orf57	0.465153	0.855042	-2.30982	-1.7441	0.390138
SLC36A4	1.4043	0.362668	-2.10475	-1.61432	-0.976559
OR7E104P	-1.98626	0.00247797	1.50495	-0.64984	-1.8869
CFAP97	0.791834	1.19867	-1.57051	-1.77394	-1.53807
TBC1D10C	-0.946834	0.337361	0.848543	0.340463	-2.72792
KCNK5	1.19728	0.0177394	-1.94109	-2.09651	0.26342
ARL10	-0.20278	0.865737	0.621127	-0.68093	-2.76596
SFN	0.873306	-0.509315	-2.02147	-1.9114	0.966022
FAM72A	0.913733	0.044819	-1.94867	-2.10134	0.671236
MTCO1P2	-2.43143	-0.500163	0.890914	0.893197	-1.3366
PODXL	1.17434	0.721018	-1.90103	-1.88459	-0.846357
PLIN1	-2.19354	-1.34068	1.09497	0.838578	-1.11347
ITGAV	0.947928	1.06474	-1.56636	-1.59344	-1.68935
SSX2IP	1.13918	0.763559	-1.8847	-1.9012	-0.833299
DEK	1.21102	0.506322	-1.86734	-2.06532	-0.412067
BEND3	1.1684	0.428122	-2.07718	-1.91409	-0.144685
GTF2A1	1.13536	0.848251	-1.66088	-1.84174	-1.29438
KCNS3	1.16339	0.417023	-2.20957	-1.75329	-0.132618
GPR19	0.747215	0.97961	-1.91354	-2.05668	-0.245183
ASF1B	0.784158	0.571241	-1.94299	-2.10641	0.378302
GUCY1B2	-1.59964	-0.811505	1.08581	0.808237	-2.14164
PPIEL	-1.58599	-1.60804	0.99262	1.01984	-1.63772
CENPA	0.791245	0.156079	-1.86001	-2.16097	0.727789
TMSB15A	0.439898	1.08253	-0.762387	-2.67391	-0.359346
ADAMTS13	-1.7748	-0.0918636	0.73087	0.919087	-2.19168
PLAC9	-0.845615	-1.61517	-0.890414	1.72502	-1.87941
NUF2	0.883432	0.146364	-2.01232	-2.00386	0.633441
ASPM	0.997649	0.301668	-2.10659	-1.89998	0.345448
TICRR	0.962017	0.460435	-2.07857	-1.92867	0.234613
MCM6	1.06765	0.37873	-1.939	-2.05452	0.140469
ANKRD44	0.642386	1.1154	-2.44775	-1.12236	-0.66679
SPTBN5	-1.53841	-0.890829	1.07284	0.834542	-2.123
ACAT2	1.06145	-0.135086	-1.86404	-2.08634	0.577409
CCDC136	1.52817	-0.23702	-1.87214	-1.93392	-0.449263
SEMA3C	0.93872	0.986196	-1.21071	-1.14469	-2.19842
HMGB1P6	0.309514	0.0509499	0.286906	0.453492	-2.88479
RBM12	1.18569	0.771775	-1.86385	-1.54753	-1.31808
SMAD5	1.10237	0.891877	-1.67217	-1.57609	-1.52214
CCDC152	-2.57072	-0.666509	0.220072	1.28085	-0.720154
HIST1H2BF	-0.271308	-0.349654	1.06408	0.198426	-2.7526
NAMPT	1.08229	0.910702	-1.68004	-1.61446	-1.45803
EIF4EBP3	-2.38088	-1.22545	1.12187	0.645362	-0.644022
DCK	1.12162	0.656103	-1.92879	-1.91835	-0.471812
RASL10A	-1.05339	-0.481418	0.902949	0.811846	-2.50185
MBNL1	1.15395	0.822325	-1.68591	-1.60855	-1.44305
EEF1A2	1.16574	-0.0400368	-1.96547	-1.9589	0.34552
FER1L4	-2.13329	-1.33587	0.812195	1.10022	-1.0705
AP1S2	0.991638	0.820711	-2.23604	-1.48794	-0.563856
ACOX2	1.50827	-1.21821	-1.81049	-1.64256	0.163635
LANCL1	1.29182	0.255169	-1.97263	-1.89094	-0.262332
SPC24	0.913102	-0.155824	-2.10464	-1.785	0.762652
DOK7	1.49111	-1.80225	-1.59811	-1.26017	0.20717
DDIAS	0.933112	0.858367	-1.80967	-2.00618	-0.427718
PANK1	0.99332	0.992448	-1.64413	-1.39421	-1.64707
WFDC3	-1.23788	-2.47684	0.0320065	0.856273	0.644852
HS3ST5	-1.95117	0.572937	-1.55327	-1.0664	1.28428
RFC3	1.11318	0.518252	-1.96808	-1.89842	-0.183223
FAM169A	0.883156	1.06499	-1.70582	-1.09341	-1.79467
FRG1FP	-1.95543	-1.8701	0.273333	1.28831	-0.290553
TLK1	1.11418	0.86249	-1.59653	-1.56737	-1.51864
GLS2	0.444478	1.17913	-0.861907	-2.49272	-0.628433
CTDSPL2	1.08843	0.888343	-1.57232	-1.42357	-1.67363
LSMEM1	-2.23557	-1.21868	1.01364	0.852405	-0.906483
HBS1L	1.15488	0.765916	-1.74085	-1.77521	-1.05426
CEP128	0.99533	0.486565	-1.87681	-2.02323	0.120441
RTKN2	1.09843	0.412653	-1.92328	-1.95981	0.00996904
PDZD8	0.922647	1.05052	-1.72817	-1.58287	-1.33103
CHML	1.12981	0.824956	-1.79371	-1.54209	-1.29196
SYTL2	-2.32554	-0.0472449	0.765089	0.822931	-1.45702
RPL10P1	1.30486	-0.126177	-2.30078	0.0509325	-1.41787
HSF4	-1.91024	-0.891975	0.911701	1.00154	-1.68185
ZNF606	-2.67599	0.327695	0.926635	0.0874782	-0.67768
RPL9P29	-2.21784	-1.4523	1.03181	0.754394	-0.53933
GPRIN1	1.04692	0.451168	-2.133	-1.72448	0.0512272
KLF12	1.00006	0.975902	-1.73859	-1.47014	-1.42492
NUP62CL	1.30615	0.406693	-1.44817	-2.15019	-0.713628
FABP5	0.464135	-1.82922	-1.0261	-1.67201	1.34155
CSAD	-1.83127	-0.569685	0.971105	0.860004	-1.88985
JPH2	1.02656	-0.0424554	-2.37022	-1.34279	0.489712
NRM	0.78636	0.0935521	-1.98958	-1.88855	0.753945
HIST2H3PS2	0.732196	1.15113	-2.09642	-1.16223	-1.19332
CARMIL2	0.69113	-0.364196	-2.71653	-0.172251	0.649802
SH2D2A	0.82596	-0.343051	-2.39955	-1.19613	0.858335
NKX6-2	-1.74568	-2.12528	0.317664	0.910412	0.429435
KIF15	1.07375	0.116118	-1.88176	-1.97957	0.363305
FAM168B	0.974053	0.988307	-1.67043	-1.67309	-1.23769
CYP4Z2P	-1.83133	0.224648	0.723468	0.728682	-2.04554
TBC1D4	1.2895	0.564045	-1.81691	-1.62099	-1.09474
CKB	0.878924	-0.176818	-1.93326	-1.8859	0.802345
SPRED1	1.50679	0.0560797	-1.59473	-1.89971	-0.944743
INSL3	-2.23372	-0.982762	1.07862	0.762084	-1.07877
FRMD6	1.20681	0.72604	-1.65133	-1.40339	-1.55107
FRMPD1	-2.32389	-0.591422	0.587532	1.13354	-1.18458
EXOC5	1.10672	0.85324	-1.62149	-1.58689	-1.38834
OTULINL	1.41252	0.16415	-2.00708	-1.61973	-0.636432
TAGLN2P1	0.460091	0.493414	-0.221601	-2.76992	0.277834
HTD2	1.19418	0.647347	-1.7836	-1.80249	-0.814959
SLC39A14	1.27546	0.489678	-1.73517	-1.88457	-0.727589
ACSM1	-1.78892	-0.0258505	0.807774	0.79411	-2.03591
FSTL1	1.30318	0.480173	-1.45241	-2.02231	-0.92743
ORM1	1.41754	-0.431466	-2.01383	-1.66446	0.0343752
PIGCP1	1.15097	0.728518	-1.47645	-1.98328	-0.971023
ANKRD28	1.20185	0.723944	-1.71006	-1.48626	-1.37562
UCHL1	0.424403	-0.0835212	-0.541742	-2.65791	0.902144
CHAF1A	1.02467	0.469955	-2.18316	-1.59182	0.0405232
NR4A3	1.33431	0.108833	-2.01115	-1.71708	-0.238106
RELT	1.1094	0.230781	-1.76583	-2.04516	0.179657
HDAC4	1.17461	0.667987	-1.19358	-2.11743	-1.0405
SESN3	1.18311	0.650041	-2.08106	-1.35702	-0.906726
HSPA8	1.21587	0.568953	-1.79703	-1.82128	-0.682689
CCNB1	0.956244	-0.0936868	-1.9258	-1.87061	0.665367
GPAM	1.12342	0.82001	-1.68857	-1.55097	-1.30602
MYEOV	1.16452	-0.986025	-2.19269	-1.08842	0.645733
TRIP13	1.00431	0.381394	-1.73386	-2.07297	0.205513
WDR44	0.878375	1.07065	-1.42287	-1.35371	-1.75119
TSSK5P	1.11275	0.708364	-2.19984	-0.950004	-1.09487
CAPZA2	0.988543	0.95052	-1.60441	-1.75313	-1.12745
BRIP1	1.24961	0.506912	-1.69414	-1.89794	-0.680697
TBC1D3K	-1.7644	-1.92867	0.511074	1.17784	-0.404518
KIF23	0.929548	0.202212	-2.11732	-1.67101	0.485788
UGDH	1.09327	0.860169	-1.54432	-1.45642	-1.53981
PAG1	0.637218	1.16363	-0.666363	-1.82441	-1.77585
LGALS1	0.581585	-1.7007	-1.34812	-1.47171	1.28837
CAND1	1.02244	0.915333	-1.68963	-1.64715	-1.14124
SAA1	-2.5643	-0.810549	0.179406	0.219951	0.97354
COL28A1	-1.90714	-0.744821	0.95976	0.904407	-1.64441
ADNP2	1.09984	0.815083	-1.60738	-1.76809	-1.0725
DPY19L4	0.834764	1.10361	-1.74355	-1.4031	-1.35562
IGFBP3	-2.36787	-1.21813	0.926941	0.626957	-0.103324
LRR1	1.03559	-0.0137855	-1.80107	-1.9641	0.502125
FAM72B	1.38587	-0.505428	-1.96869	-1.63698	0.144359
SPTY2D1	1.01164	0.935238	-1.56146	-1.66745	-1.2585
POLR2M	0.808171	1.12894	-1.5007	-1.62519	-1.37903
APOE	-0.37061	-2.65948	0.314775	0.883231	-0.0292211
SPOCK1	1.37459	0.187763	-1.59293	-1.98772	-0.547046
UBA6	1.12371	0.816917	-1.49146	-1.44574	-1.57113
PGGT1B	0.848909	1.09424	-1.44505	-1.63733	-1.41457
ZMYND10	-0.444372	1.16649	-1.95645	-1.68322	0.537451
EHF	0.724104	1.17999	-1.28258	-1.39808	-1.77652
C2orf72	-0.706161	1.26099	-0.149674	-0.133452	-2.49535
ASXL2	1.02945	0.917135	-1.41054	-1.38572	-1.68258
GOLIM4	1.11764	0.772453	-1.74178	-1.65497	-0.984589
RPRD1B	0.907539	1.04275	-1.49421	-1.53508	-1.45812
RECQL	0.909331	1.02424	-1.71585	-1.53734	-1.18771
FZD9	0.785351	-0.517283	-1.55525	-2.03032	0.994747
CSRP2	0.947773	-0.139801	-1.92034	-1.80138	0.689184
OSBPL8	1.13269	0.789984	-1.63348	-1.57398	-1.25124
SRGAP2	1.00251	0.839775	-1.82246	-1.72379	-0.686728
HELLS	0.75256	0.547702	-2.22178	-1.49386	0.360674
MST1P2	-1.33028	-0.145815	0.707164	0.893992	-2.26857
PCDHGC3	-1.30651	-1.33624	1.34415	0.455201	-1.78654
RFX7	1.17223	0.738548	-1.63157	-1.27873	-1.5437
TFAM	1.10107	0.721814	-1.8095	-1.72064	-0.696868
DLC1	0.75108	1.15068	-1.26963	-1.33445	-1.80865
AFF4	1.09275	0.839788	-1.51598	-1.3091	-1.62513
KATNAL1	1.28924	0.515293	-1.867	-1.43388	-1.05154
SPDYE6	-0.409776	0.590706	0.260543	0.470113	-2.66084
SENP2	1.04262	0.890487	-1.37699	-1.72176	-1.32903
DHFR	1.01723	0.609163	-1.79137	-1.89987	-0.162087
SOX9	-2.14634	0.136488	0.733283	0.74169	-1.55496
RNF38	1.09755	0.830224	-1.65983	-1.46699	-1.30787
SAT1	-2.00076	-1.47161	0.765731	1.05437	-0.707183
NUP58	1.20452	0.674573	-1.69748	-1.55002	-1.15378
PLA2G4C	-2.25828	-0.616904	0.946587	0.803399	-1.10038
KNL1	1.19022	0.363769	-2.02256	-1.61683	-0.218989
NAMPTP1	0.955796	0.832731	-1.68602	-1.89195	-0.516487
UTRN	0.589454	0.849432	-1.57418	0.174731	-2.12693
LNPK	1.02172	0.904932	-1.50491	-1.19071	-1.70476
ZWINT	1.03177	0.342906	-1.85267	-1.87527	0.186123
OTULIN	1.25316	0.473928	-2.02219	-1.41446	-0.722238
LIN54	1.0666	0.833115	-1.63213	-1.69038	-1.02469
OR52A1	1.3158	-0.614648	-1.96146	-1.53253	0.327765
IGSF22	-0.124577	-1.66483	1.09918	0.458543	-1.99501
RNF138	1.11924	0.771213	-1.64512	-1.65565	-1.04737
CRYGS	-0.987256	-2.14401	1.04571	0.768799	-0.996907
RPS24P13	-0.612673	-2.58437	0.41462	0.272452	0.712353
IQGAP3	0.632228	0.783418	-2.01058	-1.705	0.231365
LMNB2	1.0773	0.48912	-1.92999	-1.72811	-0.117083
POU2AF1	-1.31504	-0.215193	0.607666	0.998529	-2.21827
PPEF2	-1.49817	-1.30122	1.71347	-0.895222	-1.24107
CPNE7	-1.81428	-1.10644	0.968526	0.938507	-1.40419
NCKAP5	-1.92792	0.524767	0.370441	0.780822	-1.7977
ABHD14A-ACY1	-2.01933	-1.54934	1.00065	-0.364094	0.70823
MST1	-1.65888	-0.599668	0.907909	0.902823	-1.85014
RPL7P1	1.18712	0.337572	-2.38017	-0.621521	-0.695896
SCGB2A2	-1.82045	-1.15853	0.932988	0.974094	-1.33911
MILR1	-0.600276	-2.32314	-0.555092	1.43923	-0.418574
FANK1	-1.9535	-0.635773	0.972363	0.836096	-1.51066
RPL15P3	-0.843546	0.420712	-2.49476	0.730138	0.342466
LINC00475	-2.46536	0.321852	0.72239	0.472824	-0.912518
USP46	0.945765	0.977072	-1.61756	-1.50878	-1.22421
RCSD1	-2.53132	0.177975	0.378467	0.825299	-0.6807
RTL6	0.92295	0.97791	-1.60836	-1.64987	-1.03575
TBL1X	1.19282	0.28997	-2.05785	-1.50825	-0.152515
EFCAB3	-1.53218	-0.391439	1.06553	0.630579	-1.99571
ANKIB1	0.893865	1.01926	-1.27471	-1.32988	-1.71852
IQCJ-SCHIP1	0.9044	0.147076	-1.34825	-2.21889	0.499106
TUBA1B	0.95267	0.470438	-1.83037	-1.83789	0.161042
KIF18A	1.15432	0.14943	-1.52715	-2.06502	0.109862
HLTF	1.02988	0.867805	-1.69594	-1.52323	-1.06882
SCYL2	0.896696	1.02427	-1.4282	-1.30641	-1.60669
CORO1A	0.732116	-0.713886	-1.77183	-1.65218	1.08288
GRIA2	-1.00058	-0.368483	0.128552	1.27934	-2.28539
RCOR2	1.13453	-0.775495	-1.8696	-1.50425	0.672809
HRC	-0.423388	-2.54038	0.610311	0.775253	-0.244081
CDK2	1.12296	0.476702	-2.0808	-1.43965	-0.276714
NCR3LG1	1.44029	0.146931	-1.87582	-1.3339	-0.971806
CYR61	-2.13003	-1.38169	0.459744	1.10533	-0.215924
PANK3	1.02772	0.896216	-1.40904	-1.52358	-1.41261
GAB1	0.778262	1.00553	-0.640163	-1.35334	-2.0337
MSH6	1.16118	0.567817	-1.6588	-1.8208	-0.5531
SLC25A40	0.939703	0.973022	-1.34198	-1.26353	-1.69939
CUL5	1.05686	0.862515	-1.48132	-1.42432	-1.43189
SPRY2	1.32035	-0.388048	-1.87036	-1.63138	0.191928
COLCA2	-1.91982	-0.613187	0.914447	0.88477	-1.51191
FANCB	1.20623	0.396624	-1.46276	-2.02028	-0.382832
DCUN1D1	1.22196	0.64244	-1.31884	-1.48627	-1.52034
KCNH7	0.99822	0.884478	-1.8396	-1.31118	-1.07711
2021-09-11	1.25001	0.526933	-1.61061	-1.69287	-0.87849
NDC80	0.745043	0.551205	-2.00995	-1.63287	0.365064
TMEM38B	0.966308	0.916563	-1.84893	-1.23801	-1.12974
CDC14A	1.38003	0.239762	-1.98528	-1.11269	-0.99579
CYBRD1	-0.886065	-1.52801	1.08941	0.756834	-1.76361
MTCO2P22	-1.31547	-2.02618	0.684113	1.07658	-0.65072
RAD54B	0.995475	0.162276	-2.07412	-1.50405	0.375367
THBS1	0.665571	1.19643	-1.3466	-1.29403	-1.63909
FAM3D	-2.01639	-0.344674	0.804067	0.893842	-1.46912
CPSF1P1	1.14237	0.732058	-1.53871	-1.58166	-1.14157
ADORA1	1.263	0.0430333	-1.72774	-1.81945	-0.0224898
TUBB3	0.680616	-0.683704	-1.74594	-1.64163	1.10834
POP1	1.09011	0.581691	-1.67945	-1.82988	-0.356605
OSBPL10	0.882169	1.02264	-1.61754	-1.41128	-1.24005
TBX18	1.31697	0.402695	-0.885211	-1.70674	-1.5613
IL6ST	0.954255	0.933148	-1.12098	-1.31884	-1.77426
EID2B	-0.968251	0.908035	0.0242817	0.485993	-2.35946
OSBPL6	0.973767	0.758423	-1.07277	-2.16174	-0.631497
MTND4LP30	-1.95307	-0.924782	0.711573	1.10171	-1.21325
TNPO1	1.13101	0.734691	-1.61199	-1.53279	-1.07985
SLC36A1	0.898964	0.99784	-1.5142	-1.59065	-1.13241
GFY	1.1861	-0.744686	-2.06433	-1.15152	0.52465
RAD23B	1.12868	0.662928	-1.69163	-1.65713	-0.728616
PRKAR1A	0.888897	1.01496	-1.37423	-1.28169	-1.59807
FAM221B	-0.27452	-0.43323	0.723897	0.680514	-2.48742
RIF1	1.26448	0.529487	-1.7024	-1.40824	-1.08886
ELF1	0.847724	1.05459	-1.48806	-1.44484	-1.32414
ZNRF2P2	0.848897	0.908893	-1.54691	-0.502587	-1.87202
PLEK2	1.05909	-1.02784	-2.02094	-0.966698	0.738002
ADGRF3	1.22555	-1.91935	-1.44758	0.434002	-0.557304
ZNF704	0.580808	1.20084	-1.04814	-1.13387	-1.90891
TMEM140	0.814728	1.03035	-1.11471	-1.89516	-1.09578
MAPK4	1.35673	-0.31358	-1.74244	-1.69461	0.0377673
SERPINA1	-1.65749	0.345215	0.579881	0.728491	-1.93767
CNOT6	1.10606	0.774393	-1.57921	-1.40078	-1.23933
CALML6	-2.07146	-0.45793	1.18372	0.426159	-1.25571
FIGNL1	1.14895	0.574274	-1.80114	-1.57525	-0.575596
PTGS1	0.773841	0.492336	-1.73119	-1.86277	0.386603
MMP23B	-2.0043	-0.117169	0.645919	0.931561	-1.48732
EYS	-1.74872	-0.696899	0.934494	0.879089	-1.57732
AURKAP1	1.26478	0.0850622	-1.75622	-1.72836	-0.0915109
IQGAP2	-2.11398	-0.0673411	0.787989	0.759541	-1.34016
PCNA	0.921686	0.293407	-1.83188	-1.74229	0.378897
PKMYT1	0.714098	0.159392	-1.76411	-1.80861	0.733662
USP13	0.987643	0.881491	-1.56387	-1.59505	-0.984144
LY6D	0.851525	-0.938831	-2.14073	-0.752353	0.890282
PLLP	0.768408	0.831688	-1.90087	-1.605	-0.11978
DTX4	1.11883	0.758775	-1.49109	-1.42163	-1.29619
FGFR3	1.31263	0.243185	-1.94768	-1.35714	-0.550319
GNAZ	1.03968	0.382364	-1.71694	-1.81999	0.0749725
SLFN13	1.24487	0.268592	-1.96843	-1.42517	-0.326447
ANKRD22	-2.27692	-0.267913	0.760461	0.809178	-0.952048
MT-CO1	-2.06116	-0.7106	0.852671	0.911792	-1.11376
MGAT5B	0.906822	0.000823841	-1.64507	-1.8821	0.616828
NOXO1	0.199157	-2.26012	-0.735515	-0.555956	1.24026
DHTKD1	1.08679	0.636993	-1.73768	-1.64916	-0.509989
WDR62	0.894505	0.273171	-1.80639	-1.75644	0.433692
USP1	1.10047	0.517102	-1.69205	-1.76601	-0.284244
RASSF6	-1.21184	0.200173	0.093255	1.0916	-2.17422
PPM1L	0.772364	1.08915	-1.18108	-1.26215	-1.70601
UBQLN4P1	0.830138	0.888153	-1.91707	-1.47676	-0.420329
DDC	1.20758	0.00124095	-2.19728	-1.09986	0.00722698
KLHL15	1.21742	0.509021	-1.77769	-1.49392	-0.725191
ELOCP19	-1.57931	-0.228814	0.0853753	1.30546	-1.83941
KCNK9	-1.64569	-1.61712	1.21164	-0.760912	0.534344
SLC7A14	-1.40899	-0.000764432	-1.13441	1.50099	-1.56464
SP3	0.898085	0.998422	-1.40693	-1.42618	-1.3608
CCDC162P	-1.20011	-1.6607	0.646735	1.18522	-1.29028
NPIPB5	-1.59368	-1.56508	0.9317	0.929342	-0.946794
GOLGA8A	-1.38888	-0.916244	0.875628	0.970552	-1.76683
TOX3	-0.684225	0.218814	0.776491	0.396152	-2.43494
PLEKHS1	-2.1498	-0.504227	1.05515	0.594289	-1.05301
ADM	-2.00651	-1.52257	0.372383	0.620175	0.652151
MT-ND1	-2.09325	-0.876323	0.82178	0.930565	-0.869634
F12	0.958665	-0.519384	-1.69812	-1.6645	0.795083
NCAPG2	1.01822	0.539779	-1.81926	-1.65703	-0.119712
ADAMTS7P4	-1.84148	0.842019	-1.04636	-1.15619	0.996766
UBE2C	0.657478	-0.141457	-1.94629	-1.50017	0.928337
MTCO1P40	-2.07524	-0.971814	1.0418	0.690969	-0.786669
CPSF2	1.02724	0.822883	-1.43185	-1.67469	-0.974132
FRRS1	1.06027	0.812669	-1.5901	-1.27979	-1.27157
YAP1	0.875592	1.01203	-1.31209	-1.39716	-1.44978
SMAD4	1.04858	0.830548	-1.44861	-1.45699	-1.24289
CCDC85C	0.864294	0.770698	-1.81347	-1.63308	-0.20664
UBXN7	1.07273	0.796034	-1.41667	-1.17861	-1.53989
RAB8B	1.04594	0.836561	-1.37795	-1.44726	-1.32909
DBF4	1.2347	0.311172	-1.71142	-1.67475	-0.34486
AKR1C1	-1.18001	-1.0268	0.962625	0.876748	-1.82229
CENPN	0.922944	0.37412	-1.94262	-1.54407	0.268926
PHF6	0.882384	1.00138	-1.35837	-1.33969	-1.43618
PHC3	0.944486	0.884653	-1.22377	-0.944379	-1.82951
VSIG10L2	-2.47232	-0.408055	0.472967	0.705808	0.0664562
ACTA1	-2.14159	-1.14562	0.824854	0.756546	-0.216619
LRRK2	1.05417	0.701397	-1.70567	-1.57691	-0.609052
WDR7	1.2025	0.543672	-1.67354	-0.799369	-1.50282
ZHX2	1.22215	0.495832	-1.66475	-1.54203	-0.741491
NAA50	1.14344	0.5721	-1.63296	-1.64944	-0.592816
PLIN2	1.03679	0.234133	-2.00454	-1.41809	0.200035
TBC1D3B	-1.35002	-0.960247	0.868945	0.97299	-1.71542
HMGA1P1	1.13675	0.455777	-1.53986	-1.82692	-0.315002
FAHD2CP	-2.18553	-0.472956	0.837373	0.801522	-0.916073
MGAT5	0.937838	0.933622	-1.41771	-1.53093	-1.13949
DCLRE1B	1.00589	0.70193	-1.79851	-1.52614	-0.453108
LY6E	1.05296	-0.090111	-1.74111	-1.69139	0.461534
LAD1	1.05905	-0.350777	-1.72987	-1.63651	0.593755
C18orf54	1.19359	0.347694	-1.87964	-1.45869	-0.313515
BOLA2-SMG1P6	1.07813	0.0596216	-1.54097	-1.88496	0.301129
MT-ND5	-1.92379	-0.602441	0.824469	0.92225	-1.27981
MZT1	1.07748	-0.0654493	-1.62371	-1.79421	0.401828
KIAA0895	1.04991	0.819032	-1.40985	-1.38863	-1.29653
FREM2	1.23625	0.487724	-1.48798	-1.65061	-0.818832
LDLRAD2	-1.66421	-1.78461	0.0204942	0.601129	0.897642
RCOR1	1.02333	0.831776	-1.39922	-1.5737	-1.08181
WDR11	0.839388	1.00462	-1.12578	-1.17786	-1.7177
FAM160A1	0.619296	1.12867	-0.740243	-1.34816	-1.80652
PRKAR2B	0.340504	1.29507	-1.2691	-0.774727	-1.83398
STMN1	0.7606	0.481274	-1.77223	-1.71474	0.392223
C2orf27AP1	-0.45532	0.677808	1.01438	-1.87991	-1.39896
IL23A	-0.0665873	-2.5148	0.45696	0.505484	0.108207
TMX1	1.06028	0.71917	-1.5613	-1.62923	-0.721849
RMI2	0.706778	0.442033	-1.74249	-1.74394	0.497657
MCM7	0.950362	0.0124777	-1.66263	-1.76984	0.535906
FAM98B	1.08428	0.56536	-1.63315	-1.69547	-0.379345
ENTPD3	-1.90967	0.419598	0.6714	0.549686	-1.55679
CARNMT1	0.963935	0.900832	-1.3967	-1.51023	-1.14757
SYPL1	0.907942	0.929798	-1.57115	-1.49145	-0.925688
ADGRF1	-2.15904	0.186265	0.664586	0.682558	-1.15784
AP1AR	1.07021	0.66182	-1.67304	-1.56338	-0.585888
MT-ND6	-2.13696	-0.851119	0.827262	0.836258	-0.602615
OTX1	0.801318	0.803536	-2.0074	-1.28446	-0.229909
PRR5L	-1.30425	1.31401	-0.395903	0.113628	-1.90618
HBEGF	1.26256	-0.000407949	-1.7566	-1.57716	-0.0439552
G2E3	1.00957	0.775964	-1.53816	-1.62764	-0.721632
CHEK1	1.08188	0.52882	-1.8507	-1.44246	-0.330506
SLCO3A1	0.905217	-0.156921	-1.28071	-2.01397	0.651731
ITGA7	1.14004	-1.125	0.170871	-0.0315156	-2.09848
FNIP2	0.99698	0.841519	-1.03362	-1.62024	-1.32741
KPNA4	0.841306	0.945237	-1.6179	-1.54432	-0.703324
SLC25A30	0.852071	0.985049	-1.63838	-1.3072	-1.02853
FANCE	1.04951	0.297354	-1.8504	-1.53294	0.108895
ABCB10	0.802537	1.05165	-1.32932	-1.27697	-1.42537
SCGB3A2	-1.75037	-0.452285	0.753642	0.952849	-1.51394
ZFP69B	1.03104	0.374806	-2.1512	-1.04113	-0.0758744
AGO1	0.939247	0.925624	-1.36638	-1.36084	-1.30133
TMEM123	0.810658	1.04418	-1.28327	-1.35204	-1.39142
MYO15B	-1.56528	-1.22373	1.09773	0.730979	-1.20431
KLF2	-1.23026	-1.95447	-0.454972	0.926261	0.753498
MLH1	1.03736	0.559318	-1.58574	-1.73512	-0.250816
NEK4	1.01254	0.834311	-1.55834	-1.19052	-1.24519
PLBD1	1.17154	-0.022204	-1.72943	-1.61453	0.182193
ZNF788P	1.10517	-0.803886	-1.68346	-1.39068	0.662874
SCGB1D2	-1.55676	-0.803824	0.976683	0.826823	-1.53305
MCM5	0.914895	0.390632	-1.7821	-1.6235	0.24889
RNF144A	0.683861	1.07181	-1.65876	-1.47843	-0.699224
ITM2C	1.01374	0.505081	-1.76919	-1.57934	-0.0990379
C19orf66	-2.37722	-0.232087	0.875986	0.388579	-0.300887
UHRF1BP1	1.00721	0.825861	-1.47976	-1.47733	-1.00092
CENPF	0.645272	-0.197215	-1.59512	-1.73371	0.95014
NRN1L	-0.555445	-1.64544	0.530529	1.147	-1.5525
SMC2	0.998767	0.686171	-1.56768	-1.68831	-0.424569
SPAG9	0.964483	0.878983	-1.54995	-1.08772	-1.33087
UBE2T	0.85782	0.0514679	-1.70783	-1.67642	0.615798
ATP8B1	0.561283	1.1986	-1.06058	-1.20577	-1.66077
ULBP3	1.03085	0.66587	-1.11108	-1.95196	-0.624064
USP37	1.05464	0.702663	-1.71918	-1.38588	-0.715693
OIP5	0.932098	0.144282	-1.67884	-1.70854	0.452562
AGPAT5	1.05743	0.734756	-1.49997	-1.55204	-0.836312
PGAP1	0.863209	0.933407	-1.23071	-0.862788	-1.76051
EPS8	0.94902	0.843952	-1.01359	-1.01362	-1.81672
GTF2IP7	-0.107276	0.73832	0.360372	-0.0986082	-2.42866
NEMP1	1.01689	0.781688	-1.43153	-1.60916	-0.839664
BTG3	1.02748	0.18856	-1.76801	-1.5968	0.260249
NCOA2	0.831189	1.0046	-1.13949	-1.22989	-1.58128
SGMS2	0.887068	0.966369	-1.27597	-1.41807	-1.28804
NETO2	0.929225	0.553177	-1.54406	-1.80293	-0.00155787
PIK3R1	1.11078	0.570349	-1.16767	-0.6404	-1.89528
ALG10	0.191514	1.33205	-1.90203	-0.843803	-0.955396
TCIM	-1.91986	-1.43186	0.461038	0.871803	0.212366
RRP7BP	-1.79714	-0.859405	0.82348	0.9594	-1.16196
ZNF66	-2.22215	-0.483274	1.13548	0.225909	-0.506571
RALGPS2	1.01122	0.824089	-1.10761	-1.32549	-1.51092
CCDC159	-1.80496	-0.607289	0.790019	0.945432	-1.31287
CATSPERB	-1.08793	-0.44315	0.845163	0.806503	-2.00808
PIGS	0.907997	0.870075	-1.50095	-1.59505	-0.709641
MTCO2P12	-2.15429	-0.298651	0.891013	0.64256	-0.870995
CYB5R4	0.78915	0.891591	-1.67585	-1.55919	-0.3876
TROAP	0.562792	-0.309544	-1.58229	-1.67281	1.04851
APPL1	1.08564	0.738086	-1.43558	-1.34541	-1.16332
PTBP3	1.02806	0.789138	-1.47556	-1.44832	-0.980995
TOP2A	0.555442	-0.221724	-1.68028	-1.59905	1.02199
COL5A2	0.679549	1.1241	-1.24636	-1.52253	-1.15482
IGHE	-1.88414	-1.03614	0.994261	0.746064	-0.805429
ARL17A	-0.783432	0.995005	-1.84082	0.755408	-1.12451
NPIPB4	-1.39735	-1.30299	0.982216	0.862365	-1.24614
PKD2	1.07297	0.48694	-1.22347	-1.94347	-0.310199
OTUD6B	1.22503	0.516429	-1.46101	-1.42318	-1.01199
NCS1	1.03492	-0.0560476	-1.69619	-1.60734	0.435416
SFXN1	1.04606	0.736742	-1.52452	-1.48478	-0.826704
CEP78	1.10589	0.418893	-1.9043	-1.28376	-0.263755
GMNN	0.981769	0.0389467	-1.66109	-1.66082	0.449209
RDM1	0.505132	-0.044055	-0.840397	-2.20173	0.875745
CYP2T1P	-2.1015	-0.282597	0.818358	0.737526	-0.959704
OAS2	-1.87378	0.43903	0.878655	0.22188	-1.44797
DLAT	1.09788	0.601605	-1.57553	-1.54894	-0.588762
TLE6	0.930935	-1.29599	-0.901402	-1.64	0.871851
F2RL1	1.05219	0.502621	-1.73042	-1.51815	-0.219189
ALDH1B1	1.32493	-0.280901	-1.57564	-1.59888	0.00875166
NRIP3	1.37287	0.208793	-1.4751	-1.40581	-0.950878
ATXN7	1.03848	0.639638	-0.665057	-1.00769	-1.94346
STAG3L5P	-1.44492	-0.524846	0.728065	0.980317	-1.69741
TBC1D9	0.61095	1.13995	-0.99865	-1.11497	-1.70451
MAML1	1.03778	0.783497	-1.4066	-1.40624	-1.08575
MED15P6	-1.6896	0.554924	1.01189	-0.206974	-1.56492
C4orf46	1.04972	0.492357	-1.56031	-1.69387	-0.192729
SCART1	-1.44478	-1.45568	0.937613	0.880213	-0.9656
PDLIM2	0.919345	0.168639	-1.60642	-1.71882	0.435669
CENPW	0.524241	-0.113765	-1.56184	-1.71128	0.995335
CD19	0.932552	0.0787635	-1.51004	-1.79347	0.480947
CSTA	-2.2546	-0.453438	0.772664	0.672152	-0.399208
TMED5	0.994068	0.819031	-1.47934	-1.4095	-0.974573
ZBTB41	0.823252	1.00919	-1.34377	-1.20545	-1.35772
PPIAP42	0.942389	-2.20687	0.389372	-0.775777	-0.0472334
KLF2P1	0.0479089	-2.16869	0.381411	0.929363	-0.897618
S100A9	0.644857	-0.656262	-1.55333	-1.52256	1.07936
TRIM23	0.67141	1.12905	-1.38827	-1.19337	-1.31861
UNC93B5	-1.17029	-2.02716	0.467857	0.922555	0.0451754
NDUFA4L2	-0.43273	-1.04477	-1.53403	1.56045	-1.05998
GLUD1P3	0.301027	-1.02789	-0.0250155	1.04164	-2.08208
EEA1	0.814468	0.980051	-1.09322	-1.02821	-1.69067
LIG1	0.799623	0.363781	-1.72511	-1.61251	0.425518
TTC33	0.884432	0.951519	-1.3084	-1.37475	-1.21535
FYTTD1	1.02605	0.79374	-1.37182	-1.4172	-1.09188
SLC16A10	0.992857	0.465849	-1.55728	-1.722	-0.0205924
ARSB	1.12932	0.528199	-1.51564	-1.60091	-0.533423
NR3C2	0.77726	0.888212	-0.507768	-1.08436	-1.94157
TNS1	1.17017	0.459484	-1.61219	-1.49839	-0.527993
NPM1P25	-2.0312	-0.959988	0.716415	0.896293	-0.440428
CENPS	0.872527	0.207792	-1.82894	-1.46656	0.455124
SPATA25	-2.08793	-0.18489	1.09133	0.299339	-0.93298
HIPK1	0.965642	0.861571	-1.2881	-1.44178	-1.14418
CPD	0.592643	1.14771	-1.06446	-1.03602	-1.68708
RAB27B	0.626947	1.1344	-1.08678	-1.10079	-1.62875
ADD3	-0.0184183	1.41675	-0.832481	-1.04182	-1.75843
MAPK9	1.0669	0.687404	-1.47337	-1.51412	-0.774866
RAPGEF2	1.00468	0.76368	-0.988259	-1.02182	-1.7413
BSCL2	-2.12168	-1.00384	0.579223	0.727853	0.165214
POF1B	-0.0598001	1.32773	-0.705992	-0.575122	-2.02164
MAL2	1.06618	0.653339	-1.51228	-1.53803	-0.647467
HMGB2	0.735498	0.202045	-1.6982	-1.6101	0.631295
SORD	0.971792	0.801836	-1.61464	-1.34276	-0.799388
FAR1	0.848756	0.976293	-1.33413	-1.15522	-1.37325
MTCO1P12	-1.80803	-0.487996	1.02449	0.634102	-1.26815
ZFR	1.04996	0.743001	-1.52642	-1.30198	-0.990883
MEIS3P1	0.868115	0.882996	-0.939169	-1.82018	-0.927401
GNRH2	-0.68667	-2.17091	-0.224243	0.29416	1.05271
FEN1	0.866137	0.334501	-1.61597	-1.68426	0.354876
MAP3K2	0.860901	0.940464	-1.14396	-1.04255	-1.61398
FAM86FP	-1.77776	1.0986	-0.729836	0.599101	-1.15471
OFCC1	-0.136473	-0.778621	-0.688225	-1.92241	1.39117
SMIM3	0.941201	0.0670734	-1.4578	-1.79293	0.464303
ENTPD7	0.927941	0.899392	-1.33574	-1.3083	-1.21031
PIK3CA	0.721882	1.07302	-1.28372	-1.07309	-1.47072
RNGTT	1.12099	0.60062	-1.56915	-1.3971	-0.756408
MYO5BP2	0.15581	0.55614	0.012118	0.284675	-2.40314
STX16-NPEPL1	-1.41564	-0.151275	0.925287	0.618747	-1.78539
SENP1	0.999353	0.785133	-1.36539	-1.5281	-0.881553
DENND6A	0.870563	0.93063	-1.55629	-1.25326	-0.982815
KRT40	-2.19103	0.397988	0.547234	0.534536	-0.85314
PLP2	0.836585	-0.23473	-1.65936	-1.53037	0.766866
UBE2S	0.734003	-0.345197	-1.6228	-1.528	0.909266
KAT2B	0.363785	1.22721	-0.795581	-0.954888	-1.83614
ALDH1A1	-1.60186	-0.890949	0.654771	1.09508	-1.24925
RFC2	0.858154	0.354035	-1.69199	-1.58212	0.339892
PSORS1C2	0.875433	-0.56637	-0.650708	-2.08641	0.693939
MGP	-1.87428	-1.36977	0.259474	0.676131	0.627973
WWC2	0.629524	1.11135	-1.17929	-0.919958	-1.63317
EIF2S1	1.06696	0.443747	-1.48526	-1.68838	-0.188707
HIF1AN	0.894689	0.884683	-1.52726	-1.37953	-0.828401
NUP155	1.00799	0.467271	-1.86901	-1.27944	-0.119218
TAF1A	1.27604	0.296482	-1.45786	-1.52098	-0.649184
COL4A3BP	0.781825	1.02462	-1.24507	-1.16491	-1.40204
TTPA	0.114156	1.38181	-1.63333	-1.08902	-0.94542
CCDC60	-2.22867	0.182033	0.522353	0.673618	-0.687801
RFWD3	0.999396	0.756683	-1.48922	-1.45311	-0.761709
MAPK8IP2	1.13419	-0.367803	-1.49692	-1.61292	0.431724
PEX2	0.730775	1.06898	-1.2393	-1.2883	-1.28803
CNTN1	0.410174	1.13837	-0.87363	-0.583367	-1.96211
BLM	0.890397	0.116181	-1.77881	-1.45094	0.490823
KCNN2	0.567788	-0.844943	-0.713168	-1.93225	1.06283
CCNF	0.99433	0.404586	-1.55044	-1.67129	0.0409017
MYL9	-1.69641	-1.55822	0.723863	0.66577	0.155573
LYNX1	0.956866	0.714969	-1.7303	-1.32303	-0.481207
MAML3	0.939953	0.827307	-1.13752	-0.891517	-1.67311
SLC12A2	0.642039	1.07585	-0.928769	-0.972603	-1.75335
DUSP7	1.00288	0.327231	-1.48753	-1.7279	0.114884
MTFR2	1.01393	0.105936	-1.69064	-1.52615	0.318936
POU6F1	-2.27733	-0.312497	0.248322	0.901906	-0.101418
RNF168	1.00209	0.663316	-1.57729	-1.49734	-0.465805
SEL1L	0.825535	0.982408	-1.19992	-1.19166	-1.39993
WDR43	1.12954	0.599762	-1.44499	-1.42081	-0.847258
2021-03-10	-2.10847	-0.743468	-0.166635	1.10325	0.178251
ZNF887P	0.911692	0.410681	-1.93048	-1.22497	0.136571
PSCA	-1.69304	-0.698799	0.955769	0.772889	-1.22993
GALNT6	1.18006	0.271009	-1.49237	-1.62265	-0.239008
SHMT1	0.888945	0.61062	-1.61715	-1.57753	-0.0585461
TEX19	0.79165	0.258341	-1.94264	-1.22715	0.470451
C1orf167	-1.14904	-0.374609	-0.605641	1.48407	-1.62944
GCLC	1.07742	0.709294	-1.34806	-1.26217	-1.1681
ROCK1P1	0.79754	0.63012	-0.552448	-0.302784	-2.17382
DBIL5P	0.0818019	-1.03534	-0.621614	-1.79947	1.33144
CD101	-2.20532	-0.256068	0.155929	1.0394	-0.365345
PTPRK	0.827813	0.979469	-1.22129	-1.29329	-1.26413
C6orf141	-1.0761	-1.27145	0.588351	1.15715	-1.40448
AGAP10P	-1.04507	-1.91053	1.15412	0.314464	-0.357816
SPHK1	1.05241	-0.225407	-1.68454	-1.4298	0.473391
SHROOM3	0.6877	1.08519	-1.43366	-1.19334	-1.11982
ARHGAP22	-0.766497	-2.09296	1.05395	0.271504	-0.160871
HAUS1	0.934694	-0.261886	-1.46746	-1.64905	0.654481
CEMP1	-0.758843	-1.42977	0.968364	0.782364	-1.46883
PILRA	-1.47224	-1.13795	0.725727	1.05206	-1.12676
CHKB-CPT1B	-1.07678	-0.692716	0.759275	0.943894	-1.78155
HVCN1	-1.40408	-0.986624	0.929161	0.862299	-1.33868
RASA1	0.840732	0.958168	-1.40894	-1.16271	-1.17482
RPSAP4	0.166036	0.805119	-0.183651	-2.29802	0.0661558
DARS2	0.984622	0.639937	-1.52181	-1.55142	-0.370484
CCDC74A	0.700497	0.10831	-1.54989	-1.65142	0.711149
SEMA3E	0.849588	0.943631	-1.19952	-1.07884	-1.45079
TRUB1	0.925557	0.863715	-1.26719	-1.44528	-1.00527
GCNT1	0.9932	0.802168	-1.28243	-1.1429	-1.31568
SDR42E1	0.910534	0.877295	-1.49854	-1.09635	-1.1149
ULBP2	1.09928	0.0157919	-0.972595	-1.99537	0.119181
MRPS36P1	-0.181407	0.0761951	-2.29124	0.802023	0.158439
CDK12	0.969651	0.827832	-1.27071	-1.15369	-1.31227
EPB41L3	0.630828	0.993438	-1.70326	-1.31873	-0.409962
PRRG1	0.690295	1.08045	-1.33398	-1.29357	-1.09827
EBF4	0.608557	-1.09889	0.389915	0.534736	-2.00347
CENPU	0.932905	0.481342	-1.81582	-1.31005	0.0107667
ZMYM1	1.03997	0.735549	-1.44449	-1.17844	-1.09071
TGFBR2	0.912169	0.819361	-1.57894	-1.32394	-0.691209
HIST1H3A	-1.61572	-1.58715	0.826582	0.269053	0.446122
GPRIN2	0.948637	0.572744	-1.69619	-1.41843	-0.152189
UBE2SP1	0.737309	-1.0116	-1.59403	-1.05546	1.0176
SKP2	0.900912	0.806304	-1.51475	-1.453	-0.580334
LRP10	0.492572	1.21371	-1.18836	-1.179	-1.34643
SPAST	1.08012	0.692065	-1.30766	-1.27274	-1.14451
FAR2P1	-0.7065	-1.85709	0.794378	0.879876	-0.898041
NUP50	1.13592	0.578567	-1.40623	-1.38806	-0.86335
DNAJC6	0.733114	1.04053	-1.37715	-1.03748	-1.29111
REXO1L8P	1.03459	-0.262077	0.0654302	-0.22965	-2.19536
THAP1	1.05882	0.686679	-0.990324	-1.56799	-1.09988
RPS9P1	-1.54361	-0.345013	0.935769	0.684621	-1.5167
TPH2	0.971851	-1.00263	-1.36959	-1.32355	0.809829
MRTFB	1.10351	0.582049	-1.02455	-0.851422	-1.69689
CENPP	0.800262	0.488128	-1.94362	-1.14927	0.195525
TGM1	0.959111	0.216357	-1.61891	-1.54762	0.294473
LPIN2	0.711059	1.05722	-1.0684	-1.40153	-1.22872
ALG10B	0.726939	1.05083	-1.24705	-1.31174	-1.15518
FGD4	0.859561	0.848685	-0.914732	-0.828579	-1.78027
PROCR	0.703538	-0.650298	-1.76633	-1.0752	0.975114
MEI1	-2.09909	-0.368461	1.15827	0.0304821	-0.436856
ABLIM1	0.821979	0.914607	-0.903608	-0.992583	-1.68971
SINHCAFP3	-0.876169	-2.00416	-0.0649362	0.0835257	1.13114
EPHA2	1.20071	-0.423829	-1.61847	-1.36079	0.311477
HELZ	0.935399	0.845895	-0.99824	-1.40034	-1.28366
PSG4	-2.21394	-0.0655243	0.555059	0.701058	-0.446284
EIF4E	1.08193	0.539746	-1.60217	-1.37176	-0.486786
BORA	1.0759	0.285281	-1.6763	-1.42791	-0.0162923
POLD3	1.0775	0.546824	-1.74238	-1.15058	-0.557576
CCSAP	1.12067	0.409595	-1.42335	-1.60289	-0.330721
PSAT1	1.0422	0.181091	-1.47965	-1.64907	0.175645
RPS26P39	-2.26472	-0.23459	-0.0525351	0.648594	0.495802
RPS26P31	-0.427179	-1.4248	-1.58258	0.756933	0.89533
ZNF106	1.082	0.678385	-1.1914	-1.37159	-1.12551
MTND4LP5	-1.14986	-1.12129	0.707479	1.05684	-1.40995
NFIC	1.18703	0.0104514	-1.54507	-1.5241	0.0363511
CIB2	0.803236	-0.363755	-1.88822	-1.02858	0.780325
C11orf45	0.897653	0.163768	-1.86518	-1.22398	0.39415
FNDC3B	1.05896	0.700176	-1.37551	-1.26273	-1.03003
PRKAR2A	0.977598	0.803814	-1.28641	-1.31394	-1.08035
IGF1R	0.741296	0.977392	-0.846448	-1.02404	-1.68256
MET	0.995389	0.784384	-1.21785	-1.34124	-1.12212
CYP4F29P	-0.525434	-1.31106	0.319044	1.21746	-1.60228
C15orf53	-1.63649	-0.389909	0.795988	0.840833	-1.36649
ATP1A3	1.14463	0.145376	-1.53753	-1.53902	-0.00797161
MT-CO2	-1.96755	-0.589522	0.786591	0.801639	-0.70916
SOCS3	0.90918	-1.92247	-0.818448	-0.566701	0.692436
CENPO	0.846034	0.554603	-1.54052	-1.59769	0.0834064
ATP13A4	-1.40923	-1.46977	1.3758	-0.100222	-0.445292
CHRNE	-2.15691	-0.32755	0.9256	0.370079	-0.345606
RPSAP58	0.0474275	-0.126311	0.675286	-2.27982	0.319123
RAB31	1.09332	0.527131	-1.33648	-1.59297	-0.519059
PLCXD1	1.32157	-0.157356	-1.42795	-1.52604	-0.176138
UBQLN1	0.993513	0.768439	-1.29446	-1.39411	-0.950705
SLAIN1	1.10706	0.589865	-1.55305	-1.19454	-0.828478
NHSL1	0.867223	0.917315	-1.11653	-1.32136	-1.23143
IL1RAP	1.10056	0.602099	-1.41291	-1.37833	-0.792147
KCNMB3	-1.87378	-0.904829	0.806521	0.821975	-0.564408
COL7A1	-0.843122	-1.18583	0.843291	0.901741	-1.55412
CICP27	-1.04405	-0.497748	0.789458	0.843756	-1.81765
NOLC1	1.06639	0.503898	-1.49048	-1.50861	-0.357664
DNAJC22	0.891212	0.403622	-0.749734	-2.08279	-0.0120657
PAQR4	0.967065	0.0651082	-1.63163	-1.47645	0.397126
UMODL1	-0.354999	0.415165	0.626541	0.175616	-2.24214
SLC1A4	0.933487	0.69474	-1.29229	-1.66764	-0.418019
IL17REL	-1.15927	-0.27433	0.587552	0.953916	-1.80789
NUFIP2	0.971558	0.784092	-1.09218	-1.00803	-1.51146
SEC23IP	0.971123	0.801099	-1.38985	-1.09688	-1.15818
DONSON	1.09332	0.169833	-1.66692	-1.3981	0.0663564
GULP1	0.95026	0.680985	-1.86155	-0.754572	-0.745061
HIST1H2BO	1.27518	-0.534334	-1.43548	-1.44682	0.204999
PRLR	0.759137	0.937106	-0.920374	-0.826177	-1.73482
ITGA2	0.893615	0.865932	-1.45459	-1.24322	-0.909493
MSANTD4	0.937053	0.839287	-1.27332	-1.31416	-1.05782
PLK4	0.853684	0.412652	-1.97994	-0.998907	0.147803
LDHD	-1.7925	-0.113635	0.80817	0.688853	-1.23758
SH3RF2	-1.52449	-0.946702	0.505875	1.16919	-1.10548
IGLV1-51	0.530259	0.558835	0.387594	-0.906893	-2.05176
HSPA13	1.17078	0.410253	-1.42157	-1.47095	-0.544352
KRT24	0.322614	0.619886	-0.831456	-2.08086	0.500103
PRKX	1.07558	0.518	-1.39246	-1.55333	-0.436692
SLC34A3	-1.05384	-0.26039	0.754587	0.784853	-1.87098
SORL1	0.713212	1.01594	-0.952455	-1.0487	-1.56419
GCGR	-0.314527	-2.23659	0.125281	0.499699	0.56468
CANX	1.04744	0.687621	-1.34283	-1.34873	-0.900696
CDC27	1.0438	0.71419	-1.2504	-1.27751	-1.10486
SPRR1B	-1.72884	-1.36685	0.450415	0.856371	0.180986
CFL1P1	-1.55473	-0.0423542	0.915767	0.539297	-1.51993
BCL9L	0.951877	0.823614	-1.16846	-1.27674	-1.19049
MX2	-1.19965	0.274234	0.68391	0.560421	-1.86732
SLCO4A1	1.02458	-0.976397	-1.37802	-1.25047	0.724499
SLC39A6	0.843922	0.916103	-1.26665	-1.39053	-0.940597
PGK1	0.921876	0.730894	-1.44269	-1.49009	-0.470161
CLCN3	0.489346	1.12369	-0.87477	-0.804	-1.7415
LRRC8B	0.919294	0.848505	-1.11615	-1.09381	-1.40228
NUP153	1.03575	0.679689	-1.41244	-1.34668	-0.787965
PIF1	0.695403	-0.314164	-1.9883	-0.782421	0.801507
TTF2	0.791778	0.868639	-1.64216	-1.2413	-0.515629
ZFP91	1.01703	0.700036	-1.43618	-1.32202	-0.780434
RAB14	0.797313	0.972668	-1.17067	-1.27699	-1.17527
PCDHA6	0.878246	0.882845	-1.07677	-1.0684	-1.44648
PILRB	-1.62553	-0.740639	0.809958	0.89791	-1.11744
NAA25	1.00225	0.763155	-1.21615	-1.21489	-1.18955
BAG4	0.761949	0.984111	-1.42608	-1.21866	-0.931521
TIMELESS	0.794968	0.569932	-1.7322	-1.34172	0.11765
EEF1A1P10	0.515915	0.996082	-1.39063	-1.61463	-0.204937
CNOT6L	0.951386	0.815945	-1.19818	-1.32454	-1.08706
GFPT1	0.891086	0.878677	-1.14054	-1.12105	-1.34596
AMD1	0.993601	0.531105	-1.60546	-1.39146	-0.22768
NR4A2	-1.13476	-0.386833	0.147512	1.24293	-1.71155
DYRK2	0.930136	0.82316	-1.2887	-1.36399	-0.922912
PHAX	1.02515	0.621575	-1.07135	-1.69598	-0.639916
CENPL	0.87033	0.652117	-1.56357	-1.46626	-0.151659
C1QL1	0.228861	0.58216	-1.69341	-1.40294	0.716901
SPAG5	0.762839	-0.13721	-1.5297	-1.50312	0.761081
OSBPL11	1.05969	0.686233	-1.21924	-1.2473	-1.13385
LRP3	1.08231	0.567897	-1.54857	-1.25176	-0.647383
CFB	0.0811079	0.301525	0.413722	-2.28514	0.229513
C12orf75	0.878179	-0.134867	-1.17303	-1.79253	0.603156
RAB37	0.858888	-0.149691	-1.83106	-1.11078	0.623694
HLCS	0.952592	0.798939	-1.11433	-1.42714	-1.02603
SLC25A27	-1.3702	-1.13007	0.473094	1.19481	-1.06178
B3GNT7	-1.66912	0.421234	0.572125	0.575694	-1.43684
MORF4L1	1.01235	0.483234	-1.4755	-1.52068	-0.189669
UGT8	0.945395	0.487471	-1.84262	-1.09286	-0.113016
STK17B	1.17134	0.452298	-1.35969	-1.40106	-0.71015
RPS27P21	-1.39418	1.2409	-1.45958	-0.481995	0.234491
ARHGAP19	0.980009	0.410961	-1.97452	-0.796907	-0.204374
CENPK	0.911254	0.538403	-1.56669	-1.4691	-0.046672
MRAS	1.05245	0.359302	-1.58824	-1.41365	-0.0966376
BEND3P3	0.954799	0.585599	-1.18496	-0.285621	-1.73311
CENPE	0.946317	-0.00992078	-1.81063	-1.1597	0.43
UBA7	-1.86828	-0.803927	0.845504	0.747383	-0.561336
ARHGEF37	-1.76506	0.0531966	0.465634	0.899393	-1.24462
PLS3	0.860736	0.809725	-1.45996	-1.40306	-0.536321
CCNT1	0.898384	0.860337	-1.27759	-1.0093	-1.28179
RASAL2	0.884396	0.839088	-0.949175	-0.964375	-1.57923
ZNF850	1.22658	-1.37887	0.348919	-0.705601	-1.36378
ENAH	0.98699	0.761631	-1.12749	-1.06483	-1.3703
ZNF146	0.865682	0.893298	-1.28017	-1.2615	-1.02466
HRG	-1.51134	0.0264426	0.565079	0.852321	-1.5318
EIF4G2	0.997325	0.737682	-1.35536	-1.26022	-0.921687
ADGRG6	0.702082	0.913293	-0.729301	-0.726397	-1.8252
SEC24A	0.93111	0.808376	-1.29269	-1.35432	-0.88174
HPSE	0.88278	0.298617	-1.30726	-1.7302	0.287607
CDK6	1.18889	0.424427	-1.5667	-1.00098	-0.886419
YPEL2	-0.663491	1.19106	-0.129705	-0.129488	-1.95863
GPX2	-1.21351	-1.71561	0.786971	0.765469	-0.253367
HSD17B14	-1.46435	-1.60571	0.674819	0.637161	0.210845
SGO1	0.948893	-0.0415506	-1.45669	-1.55369	0.478232
SAA2	-0.663577	-1.89533	1.16286	-0.52462	0.221225
JUNB	-1.16354	-1.83585	0.496784	0.746579	0.244382
PPP4R2	1.02133	0.709398	-1.39757	-1.06037	-1.07096
THBS3	-1.72768	-0.606508	0.796086	0.848109	-0.986347
LDLRAD1	0.298199	0.4429	0.402073	-0.191107	-2.22621
POLR3G	1.17526	-0.597908	-1.48848	-1.28213	0.393282
ORAI3	-1.86075	-0.400668	0.836471	0.712134	-0.880295
HAUS2	0.911437	0.471825	-1.49129	-1.52358	0.0408271
MEX3C	0.846666	0.897603	-1.21647	-1.33944	-0.962457
GAS6	-1.61847	-0.409074	0.739757	0.87143	-1.24522
GPR146	-0.258189	-0.301381	-0.00655227	1.08199	-2.05908
RBM12B	0.66954	0.949685	-1.11223	-0.51034	-1.67416
ERAP1	0.438668	1.10291	-1.05656	-0.496178	-1.70363
RAB11FIP1P1	-0.816939	-1.13629	0.536825	1.11846	-1.49207
ELMO3	-1.78324	-0.796693	0.80834	0.81931	-0.694217
PHTF2	0.994209	0.697913	-1.38232	-1.33434	-0.723367
THRSP	-1.82239	-0.320255	0.758527	0.781784	-0.984784
YTHDF3	0.89375	0.85461	-1.05458	-1.14176	-1.32522
2021-03-01	0.999883	0.315324	-1.44658	-1.54765	0.0661458
FCF1	0.858198	0.849015	-1.27324	-1.43352	-0.73216
NIPAL1	0.845683	0.320872	-0.41038	-0.0438704	-2.11201
POLA1	0.898218	0.670301	-1.55248	-1.35598	-0.298249
BCL2L2-PABPN1	-0.411346	1.39257	-0.596139	-0.600817	-1.72874
EML5	1.28004	0.25708	-0.979897	-0.985093	-1.45691
ROBO1	0.949757	0.6371	-0.959389	-1.75992	-0.506938
GALNT3	0.782838	0.961764	-1.23769	-1.09785	-1.18267
ITGB1BP2	-0.231681	-2.09491	0.59394	0.704262	-0.366614
TMTC3	0.97566	0.756753	-1.25865	-1.2671	-0.97045
VPS53	1.00523	0.730936	-1.11256	-1.21612	-1.18408
DCP2	1.00547	0.645519	-1.3986	-1.36966	-0.595501
PTPN11	0.913585	0.82411	-1.31561	-1.20523	-0.97036
FAM210A	0.98245	0.717268	-1.46685	-1.15408	-0.813519
KCTD7	0.891037	0.789502	-0.799248	-1.62431	-0.94898
PIGR	-1.89275	-0.528601	0.719916	0.818814	-0.674755
EGLN1	0.737725	0.930869	-1.36337	-1.40198	-0.601761
RPL7P47	0.0710793	-0.459257	0.46845	-2.11632	0.685161
PUS7L	0.843677	0.884776	-0.88976	-1.36289	-1.21626
ZFHX4	0.741208	0.379999	-1.54097	-1.49034	0.408714
MCMBP	1.05639	0.410328	-1.47518	-1.426	-0.218519
TBC1D5	0.407934	1.18488	-1.01796	-0.842063	-1.52238
ZNF496	1.00421	0.692805	-1.30045	-1.33284	-0.79901
CBFB	1.22475	0.306386	-1.41141	-1.27994	-0.647279
TMPPE	0.984485	0.70395	-0.942832	-1.54272	-0.918703
MRPL30P1	0.184445	1.20885	-0.472006	-1.74416	-0.908822
TTLL3	-0.959255	-1.79422	0.875655	0.663884	-0.361849
C21orf91	1.19301	0.414185	-1.39857	-1.16378	-0.84811
STK38L	0.743002	0.950071	-0.962256	-0.896313	-1.54008
C1orf127	-1.48272	-1.4804	0.440012	0.935511	0.0209339
CENPQ	0.897521	0.46832	-1.45211	-1.51982	0.0557868
STRN	0.872489	0.860396	-1.09259	-1.0199	-1.35264
SP100	-1.69457	-0.422976	0.802291	0.788207	-1.0759
UBR4	-1.21641	-1.76413	0.487902	0.573864	0.469193
CNTN3	-0.990346	0.163756	0.335225	0.880929	-1.8714
TGFBR1	0.451412	1.18807	-1.09473	-1.07342	-1.28373
PPP2R1B	1.04832	0.633376	-1.32601	-1.28234	-0.809216
ATF2	0.732283	0.963947	-0.894656	-1.00814	-1.50214
SPTLC3	-1.24341	1.22812	-0.33797	0.13825	-1.54248
EZH2	1.05415	0.22747	-1.5917	-1.32954	0.0328681
ARIH1	0.897841	0.839739	-1.13272	-1.26469	-1.07475
APLP1	0.576368	0.305698	-1.53469	-1.47595	0.649148
DICER1	0.927064	0.729012	-0.660653	-1.07189	-1.58725
SLC6A15	0.905682	0.765608	-1.36143	-1.35851	-0.627487
RNF6	0.832429	0.905542	-1.18509	-1.19697	-1.08901
GTF3C4	0.936734	0.686734	-1.42698	-1.36401	-0.482441
RAB6B	0.941648	0.326267	-1.66971	-1.26735	0.131955
ALPP	0.954424	0.403202	-1.32878	-1.60392	0.0181632
TMX2P1	0.801915	0.900669	-1.34727	-1.27802	-0.775321
TIPIN	1.06259	-0.0647442	-1.53692	-1.36728	0.290389
LIN9	1.09897	0.280106	-1.36695	-1.51355	-0.142827
DPPA4	-1.56934	-0.682923	0.900265	0.763919	-1.07209
KHK	0.854389	0.1012	-1.49299	-1.47387	0.489597
STPG3	-1.76127	0.0368362	0.663493	0.715287	-1.14105
TMEM64	1.06038	0.642556	-1.17891	-1.22342	-1.04848
CLIC4	1.01338	0.636612	-1.31989	-1.3751	-0.642501
POLE2	0.716387	0.0128415	-1.31874	-1.62015	0.697603
BRWD3	0.725581	0.977562	-1.04286	-0.946987	-1.4219
NPIPP1	-1.73283	-1.0123	0.789159	0.772313	-0.382113
ATP11A	1.24996	0.308088	-1.16023	-1.3239	-0.897854
NTAN1P2	-1.99582	-0.632873	0.420356	0.853866	-0.0607155
ZNF689	0.802706	0.901394	-1.28364	-1.31041	-0.80139
POTEG	-1.08084	-1.61657	0.905762	0.717449	-0.549347
POLA2	0.820061	0.405323	-1.61567	-1.3498	0.252749
NPIPB14P	-1.50126	-0.819457	0.796581	0.894094	-1.0449
PDP1	1.09103	0.595553	-1.02711	-1.22417	-1.18461
SMIM11B	-2.00147	-0.620244	0.597091	0.723418	-0.0955099
PSRC1	0.903447	0.0481124	-1.47054	-1.47112	0.458395
PAQR3	0.945239	0.699179	-1.10667	-1.55794	-0.62836
ISG15	-0.421907	-2.00519	-0.0366762	-0.0762969	1.05733
POT1	0.866808	0.831542	-1.02588	-0.868592	-1.48198
HSPB7	1.00777	-0.219466	-1.43723	-1.42895	0.474716
ZNF239	0.159668	1.18824	-1.79035	-0.762912	-0.462322
RHOBTB3	0.815938	0.90162	-1.15801	-0.92275	-1.33729
SNX7	0.846172	0.537622	-1.44983	-1.49387	0.0420466
EFS	1.12156	0.20575	-1.4466	-1.41916	-0.104589
YWHAQ	0.990932	0.538481	-1.42656	-1.4133	-0.299344
RPL13AP5	0.91329	-0.174738	-1.08514	-1.73418	0.54479
RAD18	0.983966	0.68256	-1.30606	-1.35053	-0.688384
ID4	-1.60636	-0.430951	0.613544	0.962912	-1.15025
ZBTB6	0.768872	0.941255	-1.20555	-1.31347	-0.889215
ST6GAL1	-0.756402	0.712102	0.365403	0.297258	-1.98399
WDR47	1.07758	0.583565	-1.19303	-1.35688	-0.828419
HOOK1	0.896621	0.824769	-1.3263	-1.00514	-1.08915
AP1S3	1.14446	0.496375	-0.991108	-1.35707	-1.04323
NTN5	-1.67924	-1.02035	0.964224	0.599684	-0.457284
ALDH1A2	0.458223	-0.88074	0.403422	0.583503	-1.9327
HS2ST1	1.0187	0.680722	-1.19693	-1.26686	-0.94565
RMND5A	0.867359	0.854699	-1.31452	-1.05514	-1.04695
S100A3	0.407886	-0.822806	-0.891998	-1.565	1.15774
WEE1	0.947171	0.721124	-1.38534	-1.25511	-0.685743
RAB3IP	1.09546	0.321632	-1.48713	-1.3414	-0.21409
EGFL8	-1.26139	-0.600474	0.634844	0.998258	-1.42289
MATR3	0.83723	0.870848	-1.20358	-1.31849	-0.863819
AIF1L	0.906367	0.312851	-1.44202	-1.49509	0.215009
ADAM8	-0.992106	0.149527	0.799598	0.45216	-1.83987
RABL3	0.91276	0.75247	-1.32773	-1.33674	-0.647527
NDFIP2	0.859916	0.847435	-1.37701	-1.10302	-0.901821
CACUL1	0.700639	1.00334	-1.2377	-0.977201	-1.19059
PANX1	0.856675	0.814253	-1.11306	-1.49001	-0.707385
SMCR8	0.780525	0.938222	-1.14546	-1.03159	-1.23493
GHR	-0.19324	-2.13789	0.551779	0.447064	0.0962532
ZNF484	1.0066	0.684577	-1.09434	-0.930904	-1.35578
CASTOR2	0.822703	0.884457	-0.896982	-1.13132	-1.35215
FAM185BP	0.805426	0.693256	-0.187553	-1.63249	-1.20163
CLASP2	0.903197	0.785734	-0.782681	-1.17354	-1.39135
FUT4	1.016	0.368236	-1.61716	-1.22403	-0.100263
BMPR2	0.83145	0.888208	-1.21416	-0.995932	-1.19358
CDK19	0.897935	0.821259	-1.14023	-1.24413	-1.01799
CALCOCO1	-1.55716	-0.190898	0.780373	0.728899	-1.28922
TSPYL1	0.612027	1.07105	-1.13703	-1.22058	-1.03851
SASS6	1.05424	0.402338	-1.64795	-1.10795	-0.288618
RAP1B	0.933289	0.765912	-1.31818	-1.18706	-0.863303
ISG20L2	0.99789	0.615475	-1.24502	-1.44597	-0.552341
SLC7A6	0.556761	1.03007	-0.883322	-0.678718	-1.6435
CICP14	-0.895868	-0.362324	0.720107	0.803115	-1.7735
SEC24B	0.897456	0.821334	-1.16325	-1.21189	-1.02335
JPH1	0.953936	0.753079	-1.2247	-0.94794	-1.21355
FAAH2	-0.605413	-1.47409	1.34648	-0.0614289	-1.05429
NUPR1	-1.77752	-0.685028	0.837722	0.724295	-0.628155
POLR1B	0.998992	0.652968	-1.28338	-1.33593	-0.684948
BAZ2A	0.898493	0.711901	-0.890802	-0.637643	-1.66271
LOXL3	0.773935	0.0500084	-1.68415	-1.18889	0.589739
UBE2SP2	0.617493	-0.640438	-1.45089	-1.17824	1.01192
ELOCP33	0.272766	-0.765476	1.23369	-1.03421	-1.45933
ELK4	1.20231	0.323735	-1.44631	-1.11191	-0.694997
RAPH1	0.892367	0.824974	-1.13175	-1.04108	-1.21775
ATP10D	-1.58039	0.764496	0.22302	0.491623	-1.34508
AP3M1	0.844522	0.869095	-1.25097	-1.1507	-0.979258
INSIG1	0.952774	0.192567	-1.45962	-1.44024	0.250377
BMP2K	0.979714	0.692019	-0.849329	-1.44087	-1.03211
SMN1	0.868163	0.566115	-0.770147	-0.26637	-1.85535
NOS3	1.12515	0.125306	-1.3091	-1.50805	-0.0396963
LAPTM4B	0.875604	0.661487	-1.41077	-1.40189	-0.270612
COMMD8	0.796607	0.418177	-0.723985	-1.94445	0.0861241
NPHP3-ACAD11	-1.9281	0.183569	0.357257	0.795951	-0.775157
PPP2R2A	0.973917	0.681036	-1.20895	-1.38159	-0.698617
NIPA1	1.09055	0.510335	-1.48229	-1.06035	-0.716344
ELL2	1.00775	0.670578	-1.37321	-0.982004	-0.985038
ZNF652	-1.37475	-1.34713	0.752107	0.860101	-0.470146
MXD3	0.509563	0.226366	-1.51587	-1.40546	0.747872
ADA	0.746586	-0.644116	-1.5698	-1.0063	0.88567
SLC4A8	0.745881	0.268529	-1.2973	-1.61331	0.469562
RGP1	0.837336	0.876955	-1.04091	-1.17557	-1.15834
PARP4	0.978108	0.492893	-1.46164	-1.35119	-0.204557
RPL23AP48	0.334718	-1.96738	-0.134065	-0.526933	0.909092
HIST1H4C	0.0263759	-1.11498	0.173219	-1.67381	1.05579
GLDC	0.913744	-0.361633	-1.52321	-1.2244	0.643305
TMEM107	0.930279	0.462714	-1.59226	-1.24418	-0.0552557
PDK3	0.974168	0.133562	-1.53	-1.33814	0.259043
SPOPL	0.803499	0.904308	-1.08313	-1.02095	-1.25764
RARRES3	-2.03092	-0.527349	0.631943	0.442182	0.205599
SLC7A11	0.769722	0.720285	-1.4548	-1.38242	-0.153337
ARNTL	0.759131	0.903702	-1.38318	-1.19995	-0.69431
F11R	0.802515	0.875725	-1.22325	-1.32737	-0.751172
HSPA8P8	1.02215	0.554439	-1.17407	-1.48952	-0.512188
NOTCH1	1.15493	0.267828	-1.42561	-1.29738	-0.33981
SYNCRIP	1.05914	0.596235	-1.26261	-1.20702	-0.850511
GBP3	-1.82795	0.616198	0.403962	0.442752	-0.99087
SLC52A1	-1.54266	-0.825056	0.913273	0.734965	-0.876685
LMAN1	0.911962	0.791489	-1.17871	-1.20104	-0.969086
FAM201B	0.489938	0.518502	0.347271	-1.9923	-0.644625
IGSF3	0.819038	0.891313	-1.1424	-1.13811	-1.07842
MMGT1	0.903159	0.707573	-1.39802	-1.2891	-0.497905
ARG2	1.2793	-0.100436	-1.24674	-1.42083	-0.242725
CCDC73	-0.978085	0.412301	1.18391	-1.12536	-1.21343
APC	0.908314	0.78022	-0.991032	-0.959993	-1.36372
DMGDH	-1.09731	-1.64514	0.161081	1.09905	-0.0700009
SLC25A24	0.873144	0.81315	-1.3343	-1.13221	-0.840356
MT-ND4L	-1.2571	-0.0729036	0.601619	0.829004	-1.56911
SSR1	1.07819	0.473607	-1.30615	-1.35616	-0.504265
2021-09-05	0.729272	0.523079	-1.55592	-1.33658	0.225411
STAU2	0.890573	0.816024	-1.07201	-1.08411	-1.19033
FAR2P3	0.0127847	-1.46365	0.810296	0.580298	-1.39671
ENPP1	1.28231	0.203718	-1.02559	-1.27326	-0.96827
GTF2H3	0.90252	0.798918	-1.13054	-1.22211	-0.984289
VEZF1	0.900364	0.786492	-1.01952	-0.927282	-1.36046
DPY19L2P2	1.03019	-0.628995	-1.35369	-1.24324	0.582423
RPS10P5	-1.87295	-0.0462739	0.885776	0.402599	-0.763893
IPO7	1.00218	0.660357	-1.27492	-1.20903	-0.8092
NSD1	1.11626	0.508724	-1.18409	-1.24234	-0.871493
CTSO	-1.18308	0.791452	0.33275	0.328476	-1.67265
GBP2	-1.79353	-1.01849	0.39135	0.661246	0.40581
PIK3C2A	0.699881	0.867113	-0.451374	-1.01314	-1.62235
CCDC9B	-1.01962	0.129699	0.633432	0.649442	-1.77164
TBC1D31	0.941639	0.611837	-1.42951	-1.29183	-0.374457
SPPL3	0.824198	0.85146	-1.27899	-1.23423	-0.766181
CDK17	0.626056	1.00799	-1.08812	-0.733267	-1.4203
SPIN1	1.01931	0.660302	-1.02358	-1.14651	-1.15515
2021-09-10	0.98213	0.256863	-0.590594	-0.154629	-1.90342
GSTM5	0.195441	0.616326	-0.331303	0.365241	-2.06465
HIST1H4E	-1.14926	-1.53573	0.857823	0.712793	-0.40935
DDX52	1.03956	0.601363	-1.39639	-0.859786	-1.01059
SOCS2	-1.26512	-0.27683	0.736825	0.795593	-1.48908
CKS1B	0.695904	0.0741221	-1.41791	-1.44383	0.664972
TECPR2	-0.523951	0.711079	0.332062	0.212675	-2.0008
CCNYL1	1.12802	0.386091	-1.40594	-1.21671	-0.514712
METTL14	0.685317	0.996366	-0.992533	-1.20479	-1.11857
FBXO45	0.937818	0.646687	-1.21728	-1.44691	-0.470123
LOXL1	1.27661	-0.372135	-0.605803	-1.7246	-0.242997
EXOC6	0.367894	0.466449	-0.997162	-1.79869	0.622376
MTMR12	0.862718	0.830426	-0.929885	-1.13938	-1.23625
DEFB126	-1.72335	-1.10982	0.345054	0.653274	0.47599
TRMT1L	0.789147	0.896947	-1.27765	-1.12571	-0.891419
2021-03-03	1.13249	-0.0611391	-1.7923	-0.751743	-0.0491252
B3GNT10	0.703123	0.97706	-1.21291	-1.15383	-0.935952
EIF1AX	1.048	0.411226	-1.32098	-1.40995	-0.275896
HDGFL3	0.814734	0.857105	-0.982302	-1.40441	-0.873869
MLPH	-1.61452	-0.340344	0.795245	0.739822	-1.06422
CORO1C	0.887498	0.656506	-1.36565	-1.36356	-0.327184
MBNL2	0.690265	0.989783	-1.08565	-1.00294	-1.21635
RPL26P19	-1.43067	0.936934	-0.712853	-1.07678	0.705216
SSPO	-0.705306	0.037314	0.770687	0.472329	-1.90478
IREB2	1.09313	0.532368	-1.33643	-0.944208	-0.986745
SF3A3	0.98435	0.571196	-0.958721	-1.60115	-0.531787
EPHB6	0.94581	-0.374944	-1.24705	-1.44998	0.599564
IKZF2	0.929472	0.748313	-1.05364	-0.910968	-1.31468
RAPGEF6	0.950946	0.683733	-0.933589	-0.78493	-1.48748
HMGA1	0.925149	0.157225	-1.35886	-1.47422	0.30587
L2HGDH	0.974184	0.643417	-1.34735	-1.23167	-0.611292
IGFL1	1.07612	0.0687462	-1.19825	-1.55783	0.0940534
GLB1L2	0.863819	0.559531	-1.39556	-1.40815	-0.0748102
XRN1	0.76198	0.752001	-1.00237	-0.315545	-1.65595
FRS2	0.828524	0.860818	-1.03175	-0.99455	-1.26169
PLEKHO2	1.19206	-0.0834324	-1.33864	-1.36367	-0.0182755
WISP1	0.360448	1.06472	-0.905322	-0.36347	-1.67482
TNNI2	0.665435	-1.97591	-0.54375	0.126772	0.466664
FTH1P7	0.912896	-0.204026	-0.544076	-1.90223	0.373724
MT-CO3	-1.59296	-0.578328	0.762375	0.830797	-0.932856
TMC4	-1.75835	-0.211342	0.619064	0.815704	-0.876608
CCND1	1.11338	0.330872	-1.37524	-1.30055	-0.3451
DCTN5	0.918605	0.771375	-1.11881	-1.16365	-1.0117
FAM161B	-1.35175	-0.600082	0.601836	1.00145	-1.22159
MIS18BP1	1.05721	0.483298	-1.2747	-1.35517	-0.480019
TTC21B	0.941687	0.685534	-1.48158	-0.723728	-0.979077
SUV39H1	0.981307	0.352474	-1.37871	-1.41223	-0.0163854
SEC23A	0.988092	0.66149	-1.23494	-1.22184	-0.78307
TAOK1	0.971777	0.702785	-1.11268	-0.950647	-1.21335
LMBR1	0.814246	0.877985	-1.16087	-1.04325	-1.08516
MAPK8IP3	-1.11024	-0.455997	0.7657	0.813903	-1.51614
MAN1A1	-0.342023	1.43424	-1.09135	-0.76845	-1.14464
ABCC5	-0.960995	-0.0594457	0.595375	0.779304	-1.73939
TRIM25	0.739689	0.939121	-1.13649	-0.941646	-1.19324
POC1A	0.7542	0.327792	-1.55746	-1.28251	0.386684
RIIAD1	-1.73496	-0.317043	0.733946	0.745596	-0.844198
CACYBP	1.02564	0.0715352	-1.3253	-1.44917	0.199124
RTN4R	0.77134	-0.00279883	-1.66956	-1.08101	0.59267
SYCP2L	-0.45081	-1.94077	-0.194488	0.609047	0.685946
NFKBIZ	-1.39525	-0.579318	0.339621	1.1578	-1.13939
PKN2	0.682353	0.773948	-0.565147	-0.46301	-1.81631
CPS1	1.13489	-0.416026	-1.29565	-1.32994	0.321185
NR4A1	-0.397922	-1.89351	0.0425013	1.05504	-0.210534
ATP6V1C2	-1.52814	-1.07752	0.691447	0.877194	-0.458518
L1CAM	1.06909	-0.789616	-1.27506	-1.1526	0.546338
HPX	-0.872017	-0.53128	0.566139	0.969036	-1.62777
SNIP1	0.664611	1.00031	-0.967578	-1.1121	-1.18296
PHLPP1	0.745068	0.916865	-0.987249	-0.88689	-1.35579
RNF11	0.716937	0.961861	-1.10072	-1.06075	-1.11147
AREL1	0.81159	0.862588	-0.884289	-1.07983	-1.28026
GBP1	-2.05086	0.106216	0.701245	-0.154675	0.211655
STXBP5	0.808095	0.870082	-1.17971	-0.893539	-1.17918
MAPK13	-1.39223	-0.394032	0.556471	0.978036	-1.25989
GXYLT1	1.01743	0.61322	-1.01611	-1.36158	-0.830272
CDCA4	0.881481	0.204162	-1.29295	-1.51282	0.318666
TASP1	0.767539	0.912163	-1.15499	-1.14589	-0.957936
PPP1R15A	-1.49473	-1.10473	0.2837	1.13547	-0.384688
ZNF678	0.939612	0.703782	-1.40696	-0.843914	-0.946239
HIPK3	0.864662	0.820246	-1.07999	-1.01355	-1.16805
CBLL1	0.872052	0.806573	-1.25063	-1.01898	-0.980075
CAMSAP2	1.02046	0.638523	-1.06518	-1.03711	-1.15366
SOD2	0.805577	0.837793	-1.24546	-1.26353	-0.674511
MYRFL	-1.43234	-0.507544	0.736674	0.857445	-1.15877
COPS4	0.994581	0.524187	-1.3168	-1.33775	-0.372739
CEP126	-0.514723	0.701474	0.494616	0.00748152	-1.94474
MASTL	1.03663	0.296408	-1.34635	-1.38649	-0.0820528
PLEKHA3	0.920725	0.690687	-1.11429	-1.40829	-0.612187
VGF	0.993889	-0.701901	-0.818501	-1.56191	0.573334
BTBD3	0.748248	0.91388	-0.97284	-0.929757	-1.31583
RPL23AP65	1.28847	-1.53363	-0.44064	-0.0947207	-0.89258
C5AR1	-0.628938	-1.79714	0.37829	-0.335507	0.980609
IL6R	0.77673	0.899455	-0.992568	-1.2002	-1.04812
SLC5A8	-1.00653	0.131047	0.563249	0.701536	-1.72099
STAG3	-1.1398	-0.417942	0.708778	0.851053	-1.47614
ACAP2	1.0556	0.585618	-1.11223	-1.03724	-1.08653
ATP8A1	-0.469212	0.375344	0.537549	0.352549	-1.98751
NPIPA5	-1.56502	0.0792503	0.776589	0.545545	-1.20786
MTND2P28	-1.35626	-0.244612	0.63019	0.867137	-1.34537
MBTPS2	0.843712	0.831676	-1.12144	-1.18468	-0.926779
CBX5	0.966219	0.392235	-1.35699	-1.38505	-0.0580075
IGHV3-38	0.998844	0.590237	-1.20565	-0.593242	-1.32308
WDR66	-1.71443	-1.00202	0.715842	0.567053	0.100359
LPAR4	-0.561754	-1.87884	0.0546308	0.0841166	0.964943
PIPSL	0.828986	0.825209	-1.0505	-1.33397	-0.805164
FBXW11	0.805052	0.872346	-1.13684	-1.11675	-0.982029
PEX26	0.698327	0.943616	-1.15985	-1.26624	-0.759417
MT-ND4	-1.61037	-0.255271	0.725047	0.7592	-1.03165
RPA1	0.942208	0.550023	-1.39197	-1.28326	-0.281886
MAN2A1	0.955606	0.702276	-1.06296	-1.24394	-0.908688
SNX13	0.678036	0.984503	-1.04725	-1.08223	-1.10402
ITPR3	0.970906	0.579301	-1.32644	-1.27945	-0.443989
SLC37A2	1.03458	-0.692815	-0.970142	-1.45031	0.542437
KPNA2	0.966982	0.170641	-1.37451	-1.38761	0.203907
ZFP30	0.61647	0.935823	-0.82155	-0.604716	-1.59743
LGR4	1.04621	0.593148	-1.07172	-1.14258	-1.00675
KLF5	-0.0736197	1.20658	-0.429532	-0.521828	-1.72327
HEG1	1.26069	0.184048	-1.17435	-1.16165	-0.791474
DENR	0.987483	0.592785	-1.18085	-1.35381	-0.563255
OXR1	0.942136	0.70593	-1.09307	-0.82138	-1.27658
MRC2	-1.50165	-0.725456	-0.776677	1.23769	0.137681
UBD	-1.65898	-1.038	0.313666	0.0829412	0.921663
HSD17B6	0.461169	0.802765	-0.623431	-1.86754	-0.0653146
NUP210	1.05982	0.412222	-1.3689	-1.24884	-0.364709
CBLN1	1.36332	-0.149962	-0.937869	-0.729859	-1.31833
HIST1H1E	-0.0357533	-1.88165	0.362155	0.849016	-0.58535
GALNT1	0.733776	0.935004	-1.13634	-1.05638	-1.031
RPL23AP24	0.637024	0.799766	-0.314226	-0.726348	-1.75951
GALNT10	0.551434	1.06317	-0.954321	-0.953246	-1.27793
AMOTL1	0.442124	1.03451	-0.634061	-0.669228	-1.64488
S100A7	-1.25433	-1.52716	0.767959	0.212072	0.456955
USP22	0.801056	0.865526	-1.12518	-1.17775	-0.90202
N4BP2	0.770963	0.740932	-0.683975	-0.531839	-1.69799
TTL	0.868202	0.753311	-1.26755	-1.23103	-0.626875
SELENOI	0.950613	0.706317	-1.14114	-1.15336	-0.908618
RASSF2	0.854536	0.759957	-1.1452	-1.35612	-0.609064
MMD	0.936144	0.423845	-1.42716	-1.29756	-0.0492807
EEF1A1P6	0.645036	0.85131	-1.33515	-1.34161	-0.24956
DUSP16	0.434385	1.1448	-1.06057	-0.998298	-1.12821
RLN2	-1.59198	0.919882	0.243451	-1.13081	0.183761
HIST2H2BB	-0.114897	0.818389	0.395234	-0.450473	-1.90965
CLSTN3	1.02815	0.305188	-1.59976	-1.0265	-0.145324
NMB	0.209477	-0.0965901	-1.40342	-1.2712	1.08144
PIGW	0.991173	0.563989	-1.37633	-1.16829	-0.506959
PTCH1	0.759024	0.830893	-0.859991	-0.660285	-1.53467
PIM1	0.317413	0.740663	-1.09353	-1.65106	0.374002
RPS6KA5	1.0561	0.573507	-1.0788	-1.03365	-1.0872
EIF4A1P10	0.936152	0.332236	-0.711705	-1.79339	-0.106981
TNNT1	0.486156	-0.193386	-1.80281	-0.673188	0.856791
PIKFYVE	0.724187	0.844259	-0.715663	-0.710191	-1.58847
DBN1	1.00027	0.251603	-1.42042	-1.29559	0.0400237
FAM91A1	0.800666	0.866275	-1.01974	-0.994177	-1.18469
KRT5	0.826734	0.769861	-1.17028	-1.36015	-0.540878
PDE12	0.779468	0.88642	-1.15347	-0.966007	-1.0787
RPL13AP6	0.367874	-0.189675	0.0747059	-2.01343	0.615338
FAM168A	0.974066	0.67777	-1.10225	-0.971364	-1.11982
YPEL1	-0.927399	0.879498	0.260802	0.180119	-1.721
TFDP1	0.992603	0.293598	-1.38196	-1.32662	0.00307445
MANEAL	0.942297	0.643724	-1.13047	-1.36642	-0.574672
RPL37P23	-1.01382	-0.984623	-1.14726	1.20473	0.313808
BPTFP1	-1.44	-0.146542	0.663249	0.786093	-1.25162
KLF11	0.869052	0.685684	-1.29283	-1.29758	-0.414814
SCX	-1.52905	-0.641062	0.678319	0.896661	-0.861898
LARP4	0.89122	0.764608	-1.20943	-1.06635	-0.898664
SNX19	0.386085	1.14509	-0.912099	-0.845202	-1.34552
RPS12P26	0.406833	-0.564081	0.850187	-0.12332	-1.85186
IL16	0.621492	0.38927	-1.92927	-0.525269	0.256301
CDC73	0.852342	0.7987	-1.18745	-1.147	-0.825219
SLBP	0.929455	0.44034	-1.47208	-1.21408	-0.0785534
ARPC3P1	0.703949	0.90807	-1.07841	-0.668449	-1.3519
ATP11B	0.848869	0.737056	-0.922045	-0.623089	-1.4937
LNPEP	0.981097	0.659908	-0.94548	-1.03464	-1.18883
OPA1	0.935504	0.69866	-1.10242	-1.24718	-0.792261
XYLT1	0.723763	0.922589	-1.09209	-1.20667	-0.860785
PDE4C	-1.71238	-0.710994	0.702166	0.764022	-0.398244
SPIRE1	0.832692	0.811128	-0.926645	-0.897519	-1.31645
ZNF552	-1.27719	0.0428173	0.731114	0.615657	-1.45362
DCTN4	0.830631	0.832006	-1.02417	-1.00662	-1.14569
C1orf50	-0.592287	0.882034	0.646348	-0.731044	-1.61675
CXADR	0.916207	0.676871	-1.21086	-1.27626	-0.579253
FTH1P11	0.0713353	1.11705	-1.70528	-0.706684	-0.216104
PJA1	1.00295	0.408109	-1.02428	-1.55175	-0.258075
CDC20	0.516877	-0.267364	-1.26703	-1.35831	0.95066
SLC45A4	0.771882	0.851186	-0.731328	-1.35726	-1.01203
AMZ1	1.24228	-1.09756	-0.752355	-1.20944	0.19018
BTBD11	-0.283486	1.00061	0.145065	-0.332583	-1.84864
MAP3K20	0.943475	0.492454	-1.37877	-1.26662	-0.201195
ZFAND4	0.927122	0.69802	-1.02038	-0.788687	-1.30619
INTU	-0.535151	-0.33206	-0.108379	1.18911	-1.70008
ACTR3C	-0.729512	-0.437344	0.683234	0.798928	-1.67643
EAF1	0.876785	0.780957	-1.0487	-1.11208	-1.00168
TET3	1.06574	0.541769	-1.12623	-1.01903	-1.00162
VIPR1	-1.26972	-0.255648	0.749634	0.74568	-1.36024
HES1	-1.52517	-1.12535	0.446991	0.912509	-0.0760339
SMC4	0.835742	0.0624448	-1.47761	-1.22742	0.469706
HMGN1P17	0.479785	0.508351	-0.399849	-1.95248	0.222474
RIMS3	1.01541	0.591036	-1.17503	-1.14758	-0.791
HGD	-0.99073	-1.1101	-0.0622174	1.34512	-0.901835
SEC24D	0.942888	0.672496	-1.20584	-1.1718	-0.721627
YME1L1	0.931609	0.697145	-1.16648	-1.16666	-0.78501
MKRN3	0.506099	0.634388	-0.5615	0.109269	-1.88237
TMEM198B	-1.28041	-0.432904	0.797536	0.760479	-1.26753
SEC31B	-1.39904	-0.616294	0.734816	0.857806	-1.02325
PRELID3B	1.0213	0.498426	-1.22944	-1.28197	-0.474193
NTN1	0.611426	0.92664	-1.06391	-1.43756	-0.466212
IPO11	0.856078	0.712603	-1.44291	-1.01836	-0.536109
NEIL1	-1.57091	-0.293071	0.958794	0.475558	-0.962683
ZNF800	0.843913	0.804502	-1.06727	-0.890067	-1.17875
CRYBG1	0.954855	0.621013	-1.18888	-1.27407	-0.574485
MYBL1	0.89953	0.714324	-1.37059	-0.916892	-0.792241
AZIN1	0.897257	0.695226	-1.29864	-1.15252	-0.595116
DPEP2	0.739718	-1.4262	-0.746296	-0.878284	0.862269
ATAD5	1.01246	0.548257	-1.39707	-0.661608	-0.975779
EPB41	0.943712	0.665162	-0.742803	-1.02438	-1.31622
MSH2	0.924998	0.556265	-1.3722	-1.22172	-0.293734
BTBD1	0.850358	0.79598	-1.01376	-1.20916	-0.907733
ZNF260	0.522414	1.01805	-0.763149	-0.759847	-1.47914
IGLV5-52	0.00811778	0.621655	0.350885	-0.107105	-1.98893
RNASEH2A	0.79652	0.425237	-1.4283	-1.29593	0.19088
RAB11FIP2	0.993324	0.536468	-0.522602	-1.02236	-1.43287
PDCL3P4	0.313435	-0.46163	-0.887494	1.10079	-1.53159
MDC1	0.872635	0.253404	-1.53325	-1.15765	0.242742
ZBTB20	-1.29378	-0.260127	0.355262	1.04945	-1.29287
QTRT2	0.874536	0.77502	-1.14332	-1.05222	-0.942238
NAA30	0.860131	0.785349	-1.051	-1.18799	-0.889654
C5orf34	0.584445	0.739353	-1.44341	-1.26194	0.0654775
PFN1P2	-0.0955198	-0.379592	0.531599	0.662456	-1.90452
RBBP8	0.763162	0.582607	-1.27069	-1.42533	0.0263673
TMEM19	0.856734	0.778473	-1.17305	-1.14361	-0.791748
PAPSS2	0.938473	0.536501	-1.33646	-1.25273	-0.290877
ARHGEF28	-1.92763	0.192113	0.362701	0.64408	-0.4225
BOLA3P2	-1.63851	-0.609937	1.21883	-0.168772	-0.310418
CHAMP1	0.839573	0.788743	-1.16087	-1.18821	-0.744633
CBWD6	-1.89839	-0.531267	0.557571	0.472851	0.238997
NOXA1	-1.61179	-0.305493	0.699217	0.767195	-0.89416
TMEM30A	0.824564	0.823745	-1.01718	-0.95152	-1.15895
KCNC4	0.892292	0.467772	-0.986595	-1.5999	-0.110391
SH3RF1	0.623917	0.973212	-0.764825	-0.975644	-1.32661
DNAJC10	0.69109	0.945299	-1.02286	-0.957396	-1.1431
PIK3CB	0.962958	0.654702	-1.13474	-1.16026	-0.801986
KLHDC7A	-0.864912	0.676995	0.383576	0.320294	-1.74199
CHAC2	0.911306	0.287799	-1.7579	-0.713394	-0.0102581
FAR2P4	-0.708025	-1.69894	0.88436	0.513245	-0.310024
DLG3	0.661542	0.959563	-0.841821	-1.08374	-1.17214
GNA12	0.819222	0.764642	-1.23876	-1.22259	-0.547201
FAM27E3	0.901675	0.422161	-0.743485	-1.71605	-0.167868
SIN3A	0.935883	0.683607	-1.09238	-1.19541	-0.798019
HNRNPA1P33	0.338879	-1.64866	-0.744384	1.02182	-0.342117
PREPL	0.630491	0.97378	-0.898975	-0.879791	-1.2926
LIFR	-0.0542912	1.04748	-0.103723	-0.411351	-1.79852
MTMR6	0.840277	0.793762	-1.12346	-1.14255	-0.826059
SLC22A31	0.931136	0.446835	-1.43218	-1.18046	-0.122814
C5orf15	0.715342	0.920043	-0.946341	-1.02861	-1.13028
HNRNPR	0.950527	0.511749	-1.30239	-1.26501	-0.286142
SKP1P1	-0.369286	-0.769337	0.932637	0.494344	-1.63618
AMER1	1.00096	0.53928	-1.01511	-1.37996	-0.585533
MDFIC	1.15654	-0.109324	-1.67029	-0.624212	-0.183127
CCDC134	0.817976	0.730403	-1.06965	-1.40478	-0.466227
NAB1	0.970521	0.645607	-1.19769	-0.895704	-0.992531
PITPNC1	0.855575	-0.319033	-1.20793	-1.34767	0.644408
CREB1	0.55742	1.01739	-1.15213	-0.702034	-1.18622
DLST	0.901285	0.695931	-1.14578	-1.22925	-0.657771
CSNK2A1	1.02353	0.508808	-1.25399	-1.17012	-0.555202
CALML4	0.936392	-0.920495	-1.5673	-0.287719	0.486766
FOXN2	0.863289	0.75638	-1.29012	-0.883034	-0.887822
TEF	0.940311	0.646954	-1.00153	-1.32383	-0.698397
MUC15	-0.978606	0.874234	0.181949	0.26384	-1.62411
PCDH20	0.931446	0.572999	-1.52107	-0.869139	-0.495535
DHCR7	1.00861	0.147877	-1.30276	-1.32407	0.104789
ABCA17P	-0.209589	-1.91362	-0.0565096	0.789488	0.238474
DBT	0.64229	0.962133	-0.881344	-0.909653	-1.26592
CNIH1	0.987391	0.464765	-1.24402	-1.29543	-0.308104
EFCAB5	-1.46386	-0.602801	0.152826	1.19416	-0.788013
DTYMK	0.659928	-0.0845441	-1.45992	-1.16069	0.736476
RSRP1	-1.47251	-0.64187	0.581352	0.954643	-0.825176
BNIPL	-1.31524	-0.347366	0.677479	0.834293	-1.21827
SLFN12	0.765258	0.27178	-0.00125378	-0.273052	-1.90871
CNNM4	0.743112	0.887804	-1.03158	-1.14267	-0.905717
CPEB4	0.601019	0.90316	-0.726447	-0.577209	-1.56318
RFX3	0.376814	1.07605	-1.37233	-1.06206	-0.457869
SELENOT	0.880873	0.661375	-1.21851	-1.2603	-0.454555
MT-ATP6	-1.50392	-0.517715	0.740409	0.793804	-0.876627
CFAP44	-0.576155	-0.158335	0.72985	0.570076	-1.78526
SLC44A4	-0.932855	0.165395	0.784265	0.394872	-1.65441
NPEPL1	-1.2684	-0.626299	0.87607	0.710893	-1.10513
CRY1	1.02182	0.527538	-1.36161	-0.882478	-0.745461
POLQ	0.797718	0.207617	-1.83965	-0.527032	0.180785
ZRANB1	0.773742	0.733599	-1.4341	-1.06731	-0.358023
CDYL2	0.385953	1.10543	-0.786176	-0.79012	-1.38283
HEXD	-1.4613	-0.164496	0.61092	0.812342	-1.11622
PHACTR2	0.640478	0.8957	-0.62167	-0.794543	-1.49737
TTPAL	0.520137	1.05086	-0.906137	-0.910085	-1.22302
BMPR1B	1.01406	0.535758	-1.13348	-1.22603	-0.62726
MARVELD2	0.568335	1.02543	-0.945198	-0.988166	-1.12614
LRP6	1.00769	0.553935	-0.672443	-1.24146	-1.08669
PTGES3	0.95581	0.408822	-1.2659	-1.32175	-0.125258
UBP1	0.867989	0.760212	-1.12403	-1.05533	-0.885913
CNIH3	-1.64066	0.181108	0.546733	0.652732	-0.964044
GNA13	0.973902	0.620281	-1.13231	-1.13546	-0.767817
FAM57A	1.30387	-0.100314	-0.861646	-1.32331	-0.62522
RPS10P3	0.8125	-0.389451	-1.18648	-1.31257	0.712244
TTC26	1.10122	0.327182	-1.34345	-1.08154	-0.447174
AP4E1	0.987724	0.609657	-0.923789	-1.21099	-0.910622
CRACR2B	-1.2997	-0.292553	0.748297	0.744564	-1.24449
TNIK	0.619274	0.954552	-1.29327	-1.03207	-0.669134
TMEM175	-1.45276	0.0712956	0.717116	0.587517	-1.19275
DMTN	1.08704	-0.119625	-0.689559	-1.66483	0.0282467
STAG3L1	-0.871349	-0.761863	0.862134	0.728446	-1.36196
MTND4P12	-1.42355	-0.20872	0.672699	0.776905	-1.13797
SH2B2	0.808981	-0.819909	-1.16533	-1.06419	0.813479
RPL36AP39	-0.893335	-0.864912	-0.0337687	1.31363	-1.1519
AHSA2P	-1.302	-0.629632	0.802263	0.784215	-1.05258
PPP2R5D	0.826273	0.57868	-1.41623	-1.17103	-0.128749
CALU	0.938605	0.634855	-1.17332	-1.19039	-0.623797
PLS1	0.837751	0.793791	-0.947063	-1.1088	-1.00942
MTATP6P1	-1.50957	-0.490657	0.764833	0.75631	-0.865793
EEF1A1P7	0.630232	0.766789	-0.466559	-1.71972	-0.467112
FAR2P2	-0.958002	-1.26673	0.7911	0.81853	-0.796787
SULT2B1	0.842286	-0.00951006	-0.798911	-1.68714	0.409643
THSD8	0.160774	-0.156008	-0.948621	-1.51911	1.08242
TMED8	0.806124	0.821394	-1.12473	-1.0125	-0.915643
FAM166A	0.0410753	-1.76686	-0.643905	0.82028	0.346582
AFF1	0.55881	0.881753	-0.615396	-0.495791	-1.63303
ERI1	0.718499	0.795372	-1.04351	-1.41539	-0.397914
CMAHP	-1.3169	-0.0373239	0.667518	0.704443	-1.29942
LFNG	1.17144	-0.445631	-1.2867	-1.10078	0.185511
LPAR2	1.06965	-0.229902	-1.29919	-1.21023	0.274808
EPM2A	0.351343	1.06637	-1.161	-0.364592	-1.2997
TNFAIP8L1	0.52862	-0.132571	-1.3492	-1.22691	0.868297
LYSMD3	0.788215	0.835293	-1.10413	-0.879538	-1.05853
ACTR3	0.772733	0.823536	-1.14576	-1.17268	-0.675282
DNAJB9	0.552612	1.03159	-0.961657	-0.993023	-1.07979
BCL2L11	0.814448	0.616772	-0.475648	-0.573894	-1.6575
LPIN3	-1.10757	-0.126668	0.666992	0.737709	-1.45523
PBX1	0.354967	1.07537	-0.702231	-0.63484	-1.49349
EAF2	0.249457	0.698576	-0.342924	-1.88761	0.175866
EIF4A1P4	0.794594	0.156572	-1.41504	-1.2193	0.428982
KPNA2P3	-1.43105	-0.672151	0.730776	0.827172	-0.816462
TRIQK	0.655979	0.891009	-0.532939	-1.05974	-1.32561
STAC3	-1.39951	-1.13664	0.947755	0.43174	-0.170727
KCNMB4	-0.309714	-1.51978	0.132583	-0.839981	1.13064
INTS2	0.767073	0.855933	-0.924294	-1.0318	-1.08247
RPL32P3	-0.913704	-0.49189	0.673485	0.847098	-1.45685
EFR3B	0.946295	0.32973	-1.31364	-1.27286	0.000232981
CAMSAP1	1.08868	0.457594	-1.0197	-0.887837	-1.10064
ZNF511-PRAP1	-1.03631	-1.13649	0.367203	1.13524	-0.808023
UBE2F-SCLY	0.906366	0.126027	-1.55708	-0.998904	0.256019
HSD17B12	0.912248	0.67664	-1.06983	-1.20372	-0.715289
SLC9A5	-1.39619	-0.449986	0.941514	0.557237	-1.01151
CPT1B	-1.66879	-0.392392	0.612389	0.796721	-0.604541
NRIP1	0.790842	0.83159	-0.977822	-0.95118	-1.10372
ADARB1	0.769943	0.742319	-1.13765	-1.33194	-0.376693
CSNK1G3	0.907062	0.685682	-0.726115	-1.11704	-1.14961
CPLX1	-0.641767	0.0852091	0.642202	0.531395	-1.77499
TERF2	1.06027	0.430165	-1.10021	-1.2537	-0.553276
SYNJ1	0.997731	0.506272	-0.531513	-0.99421	-1.36242
DGCR6	-1.0985	-1.47277	0.665199	0.700916	-0.056815
TACC3	0.586938	-0.00253557	-1.35762	-1.24644	0.755306
NOS1AP	0.448421	0.782643	0.149133	-1.22471	-1.40206
LUZP1	0.941682	0.622941	-1.34244	-0.825436	-0.784488
BMI1	0.840409	0.774938	-0.851054	-1.05439	-1.11265
LIMD1	0.768702	0.83537	-0.923737	-0.83232	-1.24065
ACBD7	0.755591	0.815928	-1.29111	-1.0446	-0.604211
H6PD	-0.785546	0.95668	0.220793	-0.00714963	-1.65018
NBN	0.806137	0.813805	-0.966989	-0.947452	-1.10931
CDK18	0.99332	-1.1502	-1.0472	-0.794799	0.583372
RPL24P4	0.690038	0.239442	0.445845	-1.62345	-0.944895
SRARP	-1.33661	0.0456308	0.69932	0.618261	-1.27525
CYP2C19	1.0406	-0.088978	-1.42137	-1.08408	0.211231
PRMT3	0.96936	0.52147	-1.2262	-1.20234	-0.425464
MTR	0.562766	0.972378	-0.804391	-0.725619	-1.38275
KLHL42	0.884025	0.625607	-1.37355	-1.03595	-0.438328
FAM102B	0.959529	0.568931	-1.29369	-1.06113	-0.546376
FANCC	0.92638	0.590339	-1.41974	-0.897167	-0.549666
FOXJ3	0.812338	0.807547	-0.979698	-0.985088	-1.0546
MEGF9	0.75759	0.843688	-1.22358	-0.818279	-0.945172
CBLN2	0.4224	1.03795	-0.89882	-1.41408	-0.524999
CBX2	1.01464	0.169	-1.26982	-1.27993	0.0409513
DNAJB4	0.737633	0.829063	-0.771706	-0.771339	-1.37919
ARL5A	0.965263	0.610759	-0.978966	-1.2133	-0.781175
SEH1L	0.994458	0.456883	-1.3106	-1.12729	-0.369286
NAPSA	-0.595824	-1.01316	0.552603	0.978191	-1.29992
GRAMD4P3	-0.549593	-1.52907	0.696629	0.802253	-0.723203
PRKACB	-0.797783	0.705825	0.373478	0.251131	-1.69863
DOC2A	-1.32424	-0.629252	0.73738	0.828656	-0.968739
SKAP2	0.609572	0.974073	-0.996772	-0.841543	-1.14993
ANO6	0.753714	0.859038	-0.981799	-1.10764	-0.916904
RPL23AP74	-0.142281	0.884203	-0.195357	-1.83284	0.129748
MT-ATP8	-1.24154	-0.384541	0.771083	0.741821	-1.21016
ZBTB21	0.833943	0.762099	-0.748227	-1.03089	-1.19512
KIAA1324	-1.13902	0.286742	0.618427	0.518779	-1.48154
EIF2AK3	0.655523	0.897502	-0.771444	-0.75836	-1.37716
SPART	0.773532	0.562622	-1.11763	-1.44256	-0.0220474
FSD1	-0.042825	0.536862	-1.21122	-1.35469	0.811894
ARHGEF19	0.841663	0.151502	-1.03333	-1.52458	0.334567
DDHD2	0.648909	0.949563	-1.04005	-0.968321	-0.990449
ZNF92	0.774801	0.822391	-1.09223	-1.12967	-0.749872
PIAS2	0.883828	0.688686	-1.29247	-0.931212	-0.712523
CFAP69	-0.125763	-0.289225	0.775455	0.347836	-1.83259
SCAMP1	0.763085	0.849698	-0.976341	-1.06403	-0.959602
TCP11L2	-0.607255	0.183568	0.393266	0.680548	-1.77718
PDS5A	1.02718	0.521807	-1.06812	-1.13331	-0.752901
CDKN2D	0.75939	0.0587156	-1.15413	-1.42625	0.530323
PADI3	0.92112	-0.197148	-1.13134	-1.36694	0.47502
ST6GALNAC2	-1.47737	0.388664	0.735903	0.272157	-1.12461
SECISBP2L	0.550933	0.766499	-0.373996	-0.391459	-1.73778
SPDL1	0.905439	0.241289	-1.43467	-1.12927	0.160611
[truncated: 10,831 more rows]
